# Supplementary material for: Investigating the gut microbiota's influence on psoriasis and psoriatic arthritis risk: a Mendelian randomization analysis
Source: Precis Clin Med. 2023 Sep 15;6(3):pbad023. doi: 10.1093/pcmedi/pbad023 (PMC10680138; doi:10.1093/pcmedi/pbad023)
Supplement: pbad023_Supplemental_Files [file pbad023_supplemental_files.zip]

Archive with 2 entries (2 files):
- Supplementary Table.xlsx
- Supplementary_Figures.docx
