# Supplementary material for: Investigating the gut microbiota's influence on psoriasis and psoriatic arthritis risk: a Mendelian randomization analysis
Source: Precis Clin Med. 2023 Sep 15;6(3):pbad023. doi: 10.1093/pcmedi/pbad023 (PMC10680138; doi:10.1093/pcmedi/pbad023)
Supplement: pbad023_Supplemental_Files [file pbad023_supplemental_files.zip › Supplementary Table.xlsx]

## Sheet: Table of contents
Table S1. The list of MiBioGen study 196 gut microbiota abundance.
Table S2. SNPs used as instrumental variables from positive gut microbiome and psoriasis GWASs (P < 1 × 10-5).
Table S3. SNPs used as instrumental variables from positive gut microbiome and PsA GWASs (P < 1 × 10-5).
Table S4. The results of the MR analysis for 196 Gut Microbiota on PsA.
Table S5. The results of the MR analysis for 196 Gut Microbiota on PsA.
Table S6. Heterogeneity test and horizontal pleiotropy test for Ps.
Table S7. Heterogeneity test and horizontal pleiotropy test for PsA.

## Sheet: Supplementary Table 1
Supplementary Table S1. The list of MiBioGen study 196 gut microbiota abundance.
id	trait	group_name	year	author	pmid	population	sample_size	nsnp	build
ebi-a-GCST90016908	Gut microbiota abundance (class Actinobacteria id.419)	public	2021	Kurilshikov A	33462485	European	14306	5684804	HG19/GRCh37
ebi-a-GCST90016909	Gut microbiota abundance (class Alphaproteobacteria id.2379)	public	2021	Kurilshikov A	33462485	European	14306	5470627	HG19/GRCh37
ebi-a-GCST90016910	Gut microbiota abundance (class Bacilli id.1673)	public	2021	Kurilshikov A	33462485	European	14306	5663902	HG19/GRCh37
ebi-a-GCST90016911	Gut microbiota abundance (class Bacteroidia id.912)	public	2021	Kurilshikov A	33462485	European	14306	5729267	HG19/GRCh37
ebi-a-GCST90016912	Gut microbiota abundance (class Betaproteobacteria id.2867)	public	2021	Kurilshikov A	33462485	European	14306	5707741	HG19/GRCh37
ebi-a-GCST90016913	Gut microbiota abundance (class Clostridia id.1859)	public	2021	Kurilshikov A	33462485	European	14306	5729268	HG19/GRCh37
ebi-a-GCST90016914	Gut microbiota abundance (class Coriobacteriia id.809)	public	2021	Kurilshikov A	33462485	European	14306	5698092	HG19/GRCh37
ebi-a-GCST90016915	Gut microbiota abundance (class Deltaproteobacteria id.3087)	public	2021	Kurilshikov A	33462485	European	14306	5616854	HG19/GRCh37
ebi-a-GCST90016916	Gut microbiota abundance (class Erysipelotrichia id.2147)	public	2021	Kurilshikov A	33462485	European	14306	5720820	HG19/GRCh37
ebi-a-GCST90016917	Gut microbiota abundance (class Gammaproteobacteria id.3303)	public	2021	Kurilshikov A	33462485	European	14306	5689849	HG19/GRCh37
ebi-a-GCST90016918	Gut microbiota abundance (class Lentisphaeria id.2250)	public	2021	Kurilshikov A	33462485	European	14306	5282234	HG19/GRCh37
ebi-a-GCST90016919	Gut microbiota abundance (class Melainabacteria id.1589)	public	2021	Kurilshikov A	33462485	European	14306	5355624	HG19/GRCh37
ebi-a-GCST90016920	Gut microbiota abundance (class Methanobacteria id.119)	public	2021	Kurilshikov A	33462485	European	14306	5118613	HG19/GRCh37
ebi-a-GCST90016921	Gut microbiota abundance (class Mollicutes id.3920)	public	2021	Kurilshikov A	33462485	European	14306	5510407	HG19/GRCh37
ebi-a-GCST90016922	Gut microbiota abundance (class Negativicutes id.2164)	public	2021	Kurilshikov A	33462485	European	14306	5721008	HG19/GRCh37
ebi-a-GCST90016923	Gut microbiota abundance (class Verrucomicrobiae id.4029)	public	2021	Kurilshikov A	33462485	European	14306	5518011	HG19/GRCh37
ebi-a-GCST90016924	Gut microbiota abundance (family Acidaminococcaceae id.2166)	public	2021	Kurilshikov A	33462485	European	14306	5547067	HG19/GRCh37
ebi-a-GCST90016925	Gut microbiota abundance (family Actinomycetaceae id.421)	public	2021	Kurilshikov A	33462485	European	14306	5424030	HG19/GRCh37
ebi-a-GCST90016926	Gut microbiota abundance (family Alcaligenaceae id.2875)	public	2021	Kurilshikov A	33462485	European	14306	5696994	HG19/GRCh37
ebi-a-GCST90016927	Gut microbiota abundance (family Bacteroidaceae id.917)	public	2021	Kurilshikov A	33462485	European	14306	5729148	HG19/GRCh37
ebi-a-GCST90016928	Gut microbiota abundance (family Bacteroidales S24 7group id.11173)	public	2021	Kurilshikov A	33462485	European	14306	5432872	HG19/GRCh37
ebi-a-GCST90016929	Gut microbiota abundance (family Bifidobacteriaceae id.433)	public	2021	Kurilshikov A	33462485	European	14306	5668532	HG19/GRCh37
ebi-a-GCST90016930	Gut microbiota abundance (family Christensenellaceae id.1866)	public	2021	Kurilshikov A	33462485	European	14306	1515865	HG19/GRCh37
ebi-a-GCST90016931	Gut microbiota abundance (family Clostridiaceae1 id.1869)	public	2021	Kurilshikov A	33462485	European	14306	5598586	HG19/GRCh37
ebi-a-GCST90016932	Gut microbiota abundance (family Clostridiales vadin BB60 group id.11286)	public	2021	Kurilshikov A	33462485	European	14306	5497800	HG19/GRCh37
ebi-a-GCST90016933	Gut microbiota abundance (family Coriobacteriaceae id.811)	public	2021	Kurilshikov A	33462485	European	14306	5698092	HG19/GRCh37
ebi-a-GCST90016934	Gut microbiota abundance (family Defluviitaleaceae id.1924)	public	2021	Kurilshikov A	33462485	European	14306	5440708	HG19/GRCh37
ebi-a-GCST90016935	Gut microbiota abundance (family Desulfovibrionaceae id.3169)	public	2021	Kurilshikov A	33462485	European	14306	5616478	HG19/GRCh37
ebi-a-GCST90016936	Gut microbiota abundance (family Enterobacteriaceae id.3469)	public	2021	Kurilshikov A	33462485	European	14306	5598485	HG19/GRCh37
ebi-a-GCST90016937	Gut microbiota abundance (family Erysipelotrichaceae id.2149)	public	2021	Kurilshikov A	33462485	European	14306	5720820	HG19/GRCh37
ebi-a-GCST90016938	Gut microbiota abundance (family Family XI id.1936)	public	2021	Kurilshikov A	33462485	European	14306	4330602	HG19/GRCh37
ebi-a-GCST90016939	Gut microbiota abundance (family Family XIII id.1957)	public	2021	Kurilshikov A	33462485	European	14306	5620554	HG19/GRCh37
ebi-a-GCST90016940	Gut microbiota abundance (family Lachnospiraceae id.1987)	public	2021	Kurilshikov A	33462485	European	14306	5729268	HG19/GRCh37
ebi-a-GCST90016941	Gut microbiota abundance (family Lactobacillaceae id.1836)	public	2021	Kurilshikov A	33462485	European	14306	5401891	HG19/GRCh37
ebi-a-GCST90016942	Gut microbiota abundance (family Methanobacteriaceae id.121)	public	2021	Kurilshikov A	33462485	European	14306	5118613	HG19/GRCh37
ebi-a-GCST90016943	Gut microbiota abundance (family Oxalobacteraceae id.2966)	public	2021	Kurilshikov A	33462485	European	14306	5323881	HG19/GRCh37
ebi-a-GCST90016944	Gut microbiota abundance (family Pasteurellaceae id.3689)	public	2021	Kurilshikov A	33462485	European	14306	5491834	HG19/GRCh37
ebi-a-GCST90016945	Gut microbiota abundance (family Peptococcaceae id.2024)	public	2021	Kurilshikov A	33462485	European	14306	5490085	HG19/GRCh37
ebi-a-GCST90016946	Gut microbiota abundance (family Peptostreptococcaceae id.2042)	public	2021	Kurilshikov A	33462485	European	14306	5643812	HG19/GRCh37
ebi-a-GCST90016947	Gut microbiota abundance (family Porphyromonadaceae id.943)	public	2021	Kurilshikov A	33462485	European	14306	5716664	HG19/GRCh37
ebi-a-GCST90016948	Gut microbiota abundance (family Prevotellaceae id.960)	public	2021	Kurilshikov A	33462485	European	14306	5643858	HG19/GRCh37
ebi-a-GCST90016949	Gut microbiota abundance (family Rhodospirillaceae id.2717)	public	2021	Kurilshikov A	33462485	European	14306	5444973	HG19/GRCh37
ebi-a-GCST90016950	Gut microbiota abundance (family Rikenellaceae id.967)	public	2021	Kurilshikov A	33462485	European	14306	5665279	HG19/GRCh37
ebi-a-GCST90016951	Gut microbiota abundance (family Ruminococcaceae id.2050)	public	2021	Kurilshikov A	33462485	European	14306	5729189	HG19/GRCh37
ebi-a-GCST90016952	Gut microbiota abundance (family Streptococcaceae id.1850)	public	2021	Kurilshikov A	33462485	European	14306	5648128	HG19/GRCh37
ebi-a-GCST90016956	Gut microbiota abundance (family Veillonellaceae id.2172)	public	2021	Kurilshikov A	33462485	European	14306	5688519	HG19/GRCh37
ebi-a-GCST90016957	Gut microbiota abundance (family Verrucomicrobiaceae id.4036)	public	2021	Kurilshikov A	33462485	European	14306	5518011	HG19/GRCh37
ebi-a-GCST90016958	Gut microbiota abundance (family Victivallaceae id.2255)	public	2021	Kurilshikov A	33462485	European	14306	5184073	HG19/GRCh37
ebi-a-GCST90016959	Gut microbiota abundance (genus Actinomyces id.423)	public	2021	Kurilshikov A	33462485	European	14306	5417207	HG19/GRCh37
ebi-a-GCST90016960	Gut microbiota abundance (genus Adlercreutzia id.812)	public	2021	Kurilshikov A	33462485	European	14306	5437332	HG19/GRCh37
ebi-a-GCST90016961	Gut microbiota abundance (genus Akkermansia id.4037)	public	2021	Kurilshikov A	33462485	European	14306	5518001	HG19/GRCh37
ebi-a-GCST90016962	Gut microbiota abundance (genus Alistipes id.968)	public	2021	Kurilshikov A	33462485	European	14306	5662599	HG19/GRCh37
ebi-a-GCST90016963	Gut microbiota abundance (genus Allisonella id.2174)	public	2021	Kurilshikov A	33462485	European	14306	4116508	HG19/GRCh37
ebi-a-GCST90016964	Gut microbiota abundance (genus Alloprevotella id.961)	public	2021	Kurilshikov A	33462485	European	14306	3047413	HG19/GRCh37
ebi-a-GCST90016965	Gut microbiota abundance (genus Anaerofilum id.2053)	public	2021	Kurilshikov A	33462485	European	14306	5321133	HG19/GRCh37
ebi-a-GCST90016966	Gut microbiota abundance (genus Anaerostipes id.1991)	public	2021	Kurilshikov A	33462485	European	14306	5691265	HG19/GRCh37
ebi-a-GCST90016967	Gut microbiota abundance (genus Anaerotruncus id.2054)	public	2021	Kurilshikov A	33462485	European	14306	5646976	HG19/GRCh37
ebi-a-GCST90016968	Gut microbiota abundance (genus Bacteroides id.918)	public	2021	Kurilshikov A	33462485	European	14306	5729148	HG19/GRCh37
ebi-a-GCST90016969	Gut microbiota abundance (genus Barnesiella id.944)	public	2021	Kurilshikov A	33462485	European	14306	5561375	HG19/GRCh37
ebi-a-GCST90016970	Gut microbiota abundance (genus Bifidobacterium id.436)	public	2021	Kurilshikov A	33462485	European	14306	5666549	HG19/GRCh37
ebi-a-GCST90016971	Gut microbiota abundance (genus Bilophila id.3170)	public	2021	Kurilshikov A	33462485	European	14306	5552365	HG19/GRCh37
ebi-a-GCST90016972	Gut microbiota abundance (genus Blautia id.1992)	public	2021	Kurilshikov A	33462485	European	14306	335714	HG19/GRCh37
ebi-a-GCST90016973	Gut microbiota abundance (genus Butyricicoccus id.2055)	public	2021	Kurilshikov A	33462485	European	14306	5648432	HG19/GRCh37
ebi-a-GCST90016974	Gut microbiota abundance (genus Butyricimonas id.945)	public	2021	Kurilshikov A	33462485	European	14306	5487648	HG19/GRCh37
ebi-a-GCST90016975	Gut microbiota abundance (genus Butyrivibrio id.1993)	public	2021	Kurilshikov A	33462485	European	14306	5096306	HG19/GRCh37
ebi-a-GCST90016976	Gut microbiota abundance (genus Candidatus Soleaferrea id.11350)	public	2021	Kurilshikov A	33462485	European	14306	5372145	HG19/GRCh37
ebi-a-GCST90016977	Gut microbiota abundance (genus Catenibacterium id.2153)	public	2021	Kurilshikov A	33462485	European	14306	4089327	HG19/GRCh37
ebi-a-GCST90016978	Gut microbiota abundance (genus Christensenellaceae R 7group id.11283)	public	2021	Kurilshikov A	33462485	European	14306	5645310	HG19/GRCh37
ebi-a-GCST90016979	Gut microbiota abundance (genus Clostridium innocuum group id.14397)	public	2021	Kurilshikov A	33462485	European	14306	5231958	HG19/GRCh37
ebi-a-GCST90016980	Gut microbiota abundance (genus Clostridium sensustricto1 id.1873)	public	2021	Kurilshikov A	33462485	European	14306	5594934	HG19/GRCh37
ebi-a-GCST90016981	Gut microbiota abundance (genus Collinsella id.815)	public	2021	Kurilshikov A	33462485	European	14306	5563963	HG19/GRCh37
ebi-a-GCST90016982	Gut microbiota abundance (genus Coprobacter id.949)	public	2021	Kurilshikov A	33462485	European	14306	5394658	HG19/GRCh37
ebi-a-GCST90016983	Gut microbiota abundance (genus Coprococcus1 id.11301)	public	2021	Kurilshikov A	33462485	European	14306	5649452	HG19/GRCh37
ebi-a-GCST90016984	Gut microbiota abundance (genus Coprococcus2 id.11302)	public	2021	Kurilshikov A	33462485	European	14306	5525173	HG19/GRCh37
ebi-a-GCST90016985	Gut microbiota abundance (genus Coprococcus3 id.11303)	public	2021	Kurilshikov A	33462485	European	14306	5637737	HG19/GRCh37
ebi-a-GCST90016986	Gut microbiota abundance (genus Defluviitaleaceae UCG011 id.11287)	public	2021	Kurilshikov A	33462485	European	14306	5440169	HG19/GRCh37
ebi-a-GCST90016987	Gut microbiota abundance (genus Desulfovibrio id.3173)	public	2021	Kurilshikov A	33462485	European	14306	5459163	HG19/GRCh37
ebi-a-GCST90016988	Gut microbiota abundance (genus Dialister id.2183)	public	2021	Kurilshikov A	33462485	European	14306	5553148	HG19/GRCh37
ebi-a-GCST90016989	Gut microbiota abundance (genus Dorea id.1997)	public	2021	Kurilshikov A	33462485	European	14306	5702812	HG19/GRCh37
ebi-a-GCST90016990	Gut microbiota abundance (genus Eggerthella id.819)	public	2021	Kurilshikov A	33462485	European	14306	5317951	HG19/GRCh37
ebi-a-GCST90016991	Gut microbiota abundance (genus Eisenbergiella id.11304)	public	2021	Kurilshikov A	33462485	European	14306	5348517	HG19/GRCh37
ebi-a-GCST90016992	Gut microbiota abundance (genus Enterorhabdus id.820)	public	2021	Kurilshikov A	33462485	European	14306	5416385	HG19/GRCh37
ebi-a-GCST90016993	Gut microbiota abundance (genus Erysipelatoclostridium id.11381)	public	2021	Kurilshikov A	33462485	European	14306	5478224	HG19/GRCh37
ebi-a-GCST90016994	Gut microbiota abundance (genus Erysipelotrichaceae UCG003 id.11384)	public	2021	Kurilshikov A	33462485	European	14306	563252	HG19/GRCh37
ebi-a-GCST90016995	Gut microbiota abundance (genus Escherichia Shigella id.3504)	public	2021	Kurilshikov A	33462485	European	14306	5537082	HG19/GRCh37
ebi-a-GCST90016996	Gut microbiota abundance (genus Eubacterium brachy group id.11296)	public	2021	Kurilshikov A	33462485	European	14306	5221253	HG19/GRCh37
ebi-a-GCST90016997	Gut microbiota abundance (genus Eubacterium coprostanoligenes group id.11375)	public	2021	Kurilshikov A	33462485	European	14306	5699448	HG19/GRCh37
ebi-a-GCST90016998	Gut microbiota abundance (genus Eubacterium eligens group id.14372)	public	2021	Kurilshikov A	33462485	European	14306	5631614	HG19/GRCh37
ebi-a-GCST90016999	Gut microbiota abundance (genus Eubacterium fissicatena group id.14373)	public	2021	Kurilshikov A	33462485	European	14306	5159588	HG19/GRCh37
ebi-a-GCST90017000	Gut microbiota abundance (genus Eubacterium hallii group id.11338)	public	2021	Kurilshikov A	33462485	European	14306	5686593	HG19/GRCh37
ebi-a-GCST90017001	Gut microbiota abundance (genus Eubacterium nodatum group id.11297)	public	2021	Kurilshikov A	33462485	European	14306	5050598	HG19/GRCh37
ebi-a-GCST90017002	Gut microbiota abundance (genus Eubacterium oxidoreducens group id.11339)	public	2021	Kurilshikov A	33462485	European	14306	5324438	HG19/GRCh37
ebi-a-GCST90017003	Gut microbiota abundance (genus Eubacterium rectale group id.14374)	public	2021	Kurilshikov A	33462485	European	14306	5708381	HG19/GRCh37
ebi-a-GCST90017004	Gut microbiota abundance (genus Eubacterium ruminantium group id.11340)	public	2021	Kurilshikov A	33462485	European	14306	5427661	HG19/GRCh37
ebi-a-GCST90017005	Gut microbiota abundance (genus Eubacterium ventriosum group id.11341)	public	2021	Kurilshikov A	33462485	European	14306	5603754	HG19/GRCh37
ebi-a-GCST90017006	Gut microbiota abundance (genus Eubacterium xylanophilum group id.14375)	public	2021	Kurilshikov A	33462485	European	14306	5543813	HG19/GRCh37
ebi-a-GCST90017007	Gut microbiota abundance (genus Faecalibacterium id.2057)	public	2021	Kurilshikov A	33462485	European	14306	5720140	HG19/GRCh37
ebi-a-GCST90017008	Gut microbiota abundance (genus Family XIII AD3011 group id.11293)	public	2021	Kurilshikov A	33462485	European	14306	5577002	HG19/GRCh37
ebi-a-GCST90017009	Gut microbiota abundance (genus Family XIII UCG001 id.11294)	public	2021	Kurilshikov A	33462485	European	14306	5521084	HG19/GRCh37
ebi-a-GCST90017010	Gut microbiota abundance (genus Flavonifractor id.2059)	public	2021	Kurilshikov A	33462485	European	14306	5510045	HG19/GRCh37
ebi-a-GCST90017011	Gut microbiota abundance (genus Fusicatenibacter id.11305)	public	2021	Kurilshikov A	33462485	European	14306	5697232	HG19/GRCh37
ebi-a-GCST90017012	Gut microbiota abundance (genus Gordonibacter id.821)	public	2021	Kurilshikov A	33462485	European	14306	5165457	HG19/GRCh37
ebi-a-GCST90017013	Gut microbiota abundance (genus Haemophilus id.3698)	public	2021	Kurilshikov A	33462485	European	14306	5481944	HG19/GRCh37
ebi-a-GCST90017014	Gut microbiota abundance (genus Holdemanella id.11393)	public	2021	Kurilshikov A	33462485	European	14306	5421763	HG19/GRCh37
ebi-a-GCST90017015	Gut microbiota abundance (genus Holdemania id.2157)	public	2021	Kurilshikov A	33462485	European	14306	5464928	HG19/GRCh37
ebi-a-GCST90017016	Gut microbiota abundance (genus Howardella id.2000)	public	2021	Kurilshikov A	33462485	European	14306	5174541	HG19/GRCh37
ebi-a-GCST90017017	Gut microbiota abundance (genus Hungatella id.11306)	public	2021	Kurilshikov A	33462485	European	14306	5211608	HG19/GRCh37
ebi-a-GCST90017018	Gut microbiota abundance (genus Intestinibacter id.11345)	public	2021	Kurilshikov A	33462485	European	14306	5535009	HG19/GRCh37
ebi-a-GCST90017019	Gut microbiota abundance (genus Intestinimonas id.2062)	public	2021	Kurilshikov A	33462485	European	14306	5540147	HG19/GRCh37
ebi-a-GCST90017020	Gut microbiota abundance (genus Lachnoclostridium id.11308)	public	2021	Kurilshikov A	33462485	European	14306	5714724	HG19/GRCh37
ebi-a-GCST90017029	Gut microbiota abundance (genus Lachnospira id.2004)	public	2021	Kurilshikov A	33462485	European	14306	462269	HG19/GRCh37
ebi-a-GCST90017021	Gut microbiota abundance (genus Lachnospiraceae FCS020 group id.11314)	public	2021	Kurilshikov A	33462485	European	14306	5547835	HG19/GRCh37
ebi-a-GCST90017022	Gut microbiota abundance (genus Lachnospiraceae NC2004 group id.11316)	public	2021	Kurilshikov A	33462485	European	14306	5369940	HG19/GRCh37
ebi-a-GCST90017023	Gut microbiota abundance (genus Lachnospiraceae ND3007 group id.11317)	public	2021	Kurilshikov A	33462485	European	14306	5629458	HG19/GRCh37
ebi-a-GCST90017024	Gut microbiota abundance (genus Lachnospiraceae NK4A136 group id.11319)	public	2021	Kurilshikov A	33462485	European	14306	5663428	HG19/GRCh37
ebi-a-GCST90017025	Gut microbiota abundance (genus Lachnospiraceae UCG001 id.11321)	public	2021	Kurilshikov A	33462485	European	14306	5482153	HG19/GRCh37
ebi-a-GCST90017026	Gut microbiota abundance (genus Lachnospiraceae UCG004 id.11324)	public	2021	Kurilshikov A	33462485	European	14306	5633244	HG19/GRCh37
ebi-a-GCST90017027	Gut microbiota abundance (genus Lachnospiraceae UCG008 id.11328)	public	2021	Kurilshikov A	33462485	European	14306	5401028	HG19/GRCh37
ebi-a-GCST90017028	Gut microbiota abundance (genus Lachnospiraceae UCG010 id.11330)	public	2021	Kurilshikov A	33462485	European	14306	5565113	HG19/GRCh37
ebi-a-GCST90017030	Gut microbiota abundance (genus Lactobacillus id.1837)	public	2021	Kurilshikov A	33462485	European	14306	5398287	HG19/GRCh37
ebi-a-GCST90017031	Gut microbiota abundance (genus Lactococcus id.1851)	public	2021	Kurilshikov A	33462485	European	14306	5200746	HG19/GRCh37
ebi-a-GCST90017032	Gut microbiota abundance (genus Marvinbryantia id.2005)	public	2021	Kurilshikov A	33462485	European	14306	5507087	HG19/GRCh37
ebi-a-GCST90017033	Gut microbiota abundance (genus Methanobrevibacter id.123)	public	2021	Kurilshikov A	33462485	European	14306	5092705	HG19/GRCh37
ebi-a-GCST90017034	Gut microbiota abundance (genus Odoribacter id.952)	public	2021	Kurilshikov A	33462485	European	14306	5584164	HG19/GRCh37
ebi-a-GCST90017035	Gut microbiota abundance (genus Olsenella id.822)	public	2021	Kurilshikov A	33462485	European	14306	5215565	HG19/GRCh37
ebi-a-GCST90017036	Gut microbiota abundance (genus Oscillibacter id.2063)	public	2021	Kurilshikov A	33462485	European	14306	5450090	HG19/GRCh37
ebi-a-GCST90017037	Gut microbiota abundance (genus Oscillospira id.2064)	public	2021	Kurilshikov A	33462485	European	14306	5487907	HG19/GRCh37
ebi-a-GCST90017038	Gut microbiota abundance (genus Oxalobacter id.2978)	public	2021	Kurilshikov A	33462485	European	14306	5290208	HG19/GRCh37
ebi-a-GCST90017039	Gut microbiota abundance (genus Parabacteroides id.954)	public	2021	Kurilshikov A	33462485	European	14306	5709019	HG19/GRCh37
ebi-a-GCST90017040	Gut microbiota abundance (genus Paraprevotella id.962)	public	2021	Kurilshikov A	33462485	European	14306	5407469	HG19/GRCh37
ebi-a-GCST90017041	Gut microbiota abundance (genus Parasutterella id.2892)	public	2021	Kurilshikov A	33462485	European	14306	5512811	HG19/GRCh37
ebi-a-GCST90017042	Gut microbiota abundance (genus Peptococcus id.2037)	public	2021	Kurilshikov A	33462485	European	14306	5350051	HG19/GRCh37
ebi-a-GCST90017043	Gut microbiota abundance (genus Phascolarctobacterium id.2168)	public	2021	Kurilshikov A	33462485	European	14306	5509695	HG19/GRCh37
ebi-a-GCST90017044	Gut microbiota abundance (genus Prevotella7 id.11182)	public	2021	Kurilshikov A	33462485	European	14306	5089245	HG19/GRCh37
ebi-a-GCST90017045	Gut microbiota abundance (genus Prevotella9 id.11183)	public	2021	Kurilshikov A	33462485	European	14306	5535200	HG19/GRCh37
ebi-a-GCST90017046	Gut microbiota abundance (genus Rikenellaceae RC9 gut group id.11191)	public	2021	Kurilshikov A	33462485	European	14306	4945903	HG19/GRCh37
ebi-a-GCST90017047	Gut microbiota abundance (genus Romboutsia id.11347)	public	2021	Kurilshikov A	33462485	European	14306	5594534	HG19/GRCh37
ebi-a-GCST90017048	Gut microbiota abundance (genus Roseburia id.2012)	public	2021	Kurilshikov A	33462485	European	14306	5712148	HG19/GRCh37
ebi-a-GCST90017049	Gut microbiota abundance (genus Ruminiclostridium5 id.11355)	public	2021	Kurilshikov A	33462485	European	14306	5653350	HG19/GRCh37
ebi-a-GCST90017050	Gut microbiota abundance (genus Ruminiclostridium6 id.11356)	public	2021	Kurilshikov A	33462485	European	14306	5557669	HG19/GRCh37
ebi-a-GCST90017051	Gut microbiota abundance (genus Ruminiclostridium9 id.11357)	public	2021	Kurilshikov A	33462485	European	14306	5649657	HG19/GRCh37
ebi-a-GCST90017052	Gut microbiota abundance (genus Ruminococcaceae NK4A214 group id.11358)	public	2021	Kurilshikov A	33462485	European	14306	5616365	HG19/GRCh37
ebi-a-GCST90017053	Gut microbiota abundance (genus Ruminococcaceae UCG002 id.11360)	public	2021	Kurilshikov A	33462485	European	14306	5694947	HG19/GRCh37
ebi-a-GCST90017054	Gut microbiota abundance (genus Ruminococcaceae UCG003 id.11361)	public	2021	Kurilshikov A	33462485	European	14306	5624730	HG19/GRCh37
ebi-a-GCST90017055	Gut microbiota abundance (genus Ruminococcaceae UCG004 id.11362)	public	2021	Kurilshikov A	33462485	European	14306	5478416	HG19/GRCh37
ebi-a-GCST90017056	Gut microbiota abundance (genus Ruminococcaceae UCG005 id.11363)	public	2021	Kurilshikov A	33462485	European	14306	5638483	HG19/GRCh37
ebi-a-GCST90017057	Gut microbiota abundance (genus Ruminococcaceae UCG009 id.11366)	public	2021	Kurilshikov A	33462485	European	14306	5418432	HG19/GRCh37
ebi-a-GCST90017058	Gut microbiota abundance (genus Ruminococcaceae UCG010 id.11367)	public	2021	Kurilshikov A	33462485	European	14306	5545122	HG19/GRCh37
ebi-a-GCST90017059	Gut microbiota abundance (genus Ruminococcaceae UCG011 id.11368)	public	2021	Kurilshikov A	33462485	European	14306	5176480	HG19/GRCh37
ebi-a-GCST90017060	Gut microbiota abundance (genus Ruminococcaceae UCG013 id.11370)	public	2021	Kurilshikov A	33462485	European	14306	5642029	HG19/GRCh37
ebi-a-GCST90017061	Gut microbiota abundance (genus Ruminococcaceae UCG014 id.11371)	public	2021	Kurilshikov A	33462485	European	14306	5582406	HG19/GRCh37
ebi-a-GCST90017064	Gut microbiota abundance (genus Ruminococcus gauvreauii group id.11342)	public	2021	Kurilshikov A	33462485	European	14306	5572328	HG19/GRCh37
ebi-a-GCST90017065	Gut microbiota abundance (genus Ruminococcus gnavus group id.14376)	public	2021	Kurilshikov A	33462485	European	14306	5381061	HG19/GRCh37
ebi-a-GCST90017066	Gut microbiota abundance (genus Ruminococcus torques group id.14377)	public	2021	Kurilshikov A	33462485	European	14306	5709224	HG19/GRCh37
ebi-a-GCST90017062	Gut microbiota abundance (genus Ruminococcus1 id.11373)	public	2021	Kurilshikov A	33462485	European	14306	5653204	HG19/GRCh37
ebi-a-GCST90017063	Gut microbiota abundance (genus Ruminococcus2 id.11374)	public	2021	Kurilshikov A	33462485	European	14306	5619774	HG19/GRCh37
ebi-a-GCST90017067	Gut microbiota abundance (genus Sellimonas id.14369)	public	2021	Kurilshikov A	33462485	European	14306	4950440	HG19/GRCh37
ebi-a-GCST90017068	Gut microbiota abundance (genus Senegalimassilia id.11160)	public	2021	Kurilshikov A	33462485	European	14306	5398286	HG19/GRCh37
ebi-a-GCST90017069	Gut microbiota abundance (genus Slackia id.825)	public	2021	Kurilshikov A	33462485	European	14306	5369110	HG19/GRCh37
ebi-a-GCST90017070	Gut microbiota abundance (genus Streptococcus id.1853)	public	2021	Kurilshikov A	33462485	European	14306	5643866	HG19/GRCh37
ebi-a-GCST90017071	Gut microbiota abundance (genus Subdoligranulum id.2070)	public	2021	Kurilshikov A	33462485	European	14306	5708796	HG19/GRCh37
ebi-a-GCST90017072	Gut microbiota abundance (genus Sutterella id.2896)	public	2021	Kurilshikov A	33462485	European	14306	5586151	HG19/GRCh37
ebi-a-GCST90017073	Gut microbiota abundance (genus Terrisporobacter id.11348)	public	2021	Kurilshikov A	33462485	European	14306	5391104	HG19/GRCh37
ebi-a-GCST90017074	Gut microbiota abundance (genus Turicibacter id.2162)	public	2021	Kurilshikov A	33462485	European	14306	5459137	HG19/GRCh37
ebi-a-GCST90017075	Gut microbiota abundance (genus Tyzzerella3 id.11335)	public	2021	Kurilshikov A	33462485	European	14306	5326934	HG19/GRCh37
ebi-a-GCST90017088	Gut microbiota abundance (genus Veillonella id.2198)	public	2021	Kurilshikov A	33462485	European	14306	5486191	HG19/GRCh37
ebi-a-GCST90017089	Gut microbiota abundance (genus Victivallis id.2256)	public	2021	Kurilshikov A	33462485	Mixed	1531	4291501	HG19/GRCh37
ebi-a-GCST90017090	Gut microbiota abundance (order Actinomycetales id.420)	public	2021	Kurilshikov A	33462485	European	14306	5424038	HG19/GRCh37
ebi-a-GCST90017091	Gut microbiota abundance (order Bacillales id.1674)	public	2021	Kurilshikov A	33462485	European	14306	4738158	HG19/GRCh37
ebi-a-GCST90017092	Gut microbiota abundance (order Bacteroidales id.913)	public	2021	Kurilshikov A	33462485	European	14306	5729267	HG19/GRCh37
ebi-a-GCST90017093	Gut microbiota abundance (order Bifidobacteriales id.432)	public	2021	Kurilshikov A	33462485	European	14306	5668532	HG19/GRCh37
ebi-a-GCST90017094	Gut microbiota abundance (order Burkholderiales id.2874)	public	2021	Kurilshikov A	33462485	European	14306	5707170	HG19/GRCh37
ebi-a-GCST90017095	Gut microbiota abundance (order Clostridiales id.1863)	public	2021	Kurilshikov A	33462485	European	14306	5729268	HG19/GRCh37
ebi-a-GCST90017096	Gut microbiota abundance (order Coriobacteriales id.810)	public	2021	Kurilshikov A	33462485	European	14306	5698092	HG19/GRCh37
ebi-a-GCST90017097	Gut microbiota abundance (order Desulfovibrionales id.3156)	public	2021	Kurilshikov A	33462485	European	14306	5616504	HG19/GRCh37
ebi-a-GCST90017098	Gut microbiota abundance (order Enterobacteriales id.3468)	public	2021	Kurilshikov A	33462485	European	14306	5598485	HG19/GRCh37
ebi-a-GCST90017099	Gut microbiota abundance (order Erysipelotrichales id.2148)	public	2021	Kurilshikov A	33462485	European	14306	5720820	HG19/GRCh37
ebi-a-GCST90017100	Gut microbiota abundance (order Gastranaerophilales id.1591)	public	2021	Kurilshikov A	33462485	European	14306	5355169	HG19/GRCh37
ebi-a-GCST90017101	Gut microbiota abundance (order Lactobacillales id.1800)	public	2021	Kurilshikov A	33462485	European	14306	5662756	HG19/GRCh37
ebi-a-GCST90017102	Gut microbiota abundance (order Methanobacteriales id.120)	public	2021	Kurilshikov A	33462485	European	14306	5118613	HG19/GRCh37
ebi-a-GCST90017103	Gut microbiota abundance (order Mollicutes RF9 id.11579)	public	2021	Kurilshikov A	33462485	European	14306	5488779	HG19/GRCh37
ebi-a-GCST90017104	Gut microbiota abundance (order NB1n id.3953)	public	2021	Kurilshikov A	33462485	European	14306	5316331	HG19/GRCh37
ebi-a-GCST90017105	Gut microbiota abundance (order Pasteurellales id.3688)	public	2021	Kurilshikov A	33462485	European	14306	5491834	HG19/GRCh37
ebi-a-GCST90017106	Gut microbiota abundance (order Rhodospirillales id.2667)	public	2021	Kurilshikov A	33462485	European	14306	5447392	HG19/GRCh37
ebi-a-GCST90017107	Gut microbiota abundance (order Selenomonadales id.2165)	public	2021	Kurilshikov A	33462485	European	14306	5721008	HG19/GRCh37
ebi-a-GCST90017108	Gut microbiota abundance (order Verrucomicrobiales id.4030)	public	2021	Kurilshikov A	33462485	European	14306	5518011	HG19/GRCh37
ebi-a-GCST90017109	Gut microbiota abundance (order Victivallales id.2254)	public	2021	Kurilshikov A	33462485	European	14306	5282234	HG19/GRCh37
ebi-a-GCST90017110	Gut microbiota abundance (phylum Actinobacteria id.400)	public	2021	Kurilshikov A	33462485	European	14306	5706452	HG19/GRCh37
ebi-a-GCST90017111	Gut microbiota abundance (phylum Bacteroidetes id.905)	public	2021	Kurilshikov A	33462485	European	14306	5729267	HG19/GRCh37
ebi-a-GCST90017112	Gut microbiota abundance (phylum Cyanobacteria id.1500)	public	2021	Kurilshikov A	33462485	European	14306	5403633	HG19/GRCh37
ebi-a-GCST90017113	Gut microbiota abundance (phylum Euryarchaeota id.55)	public	2021	Kurilshikov A	33462485	European	14306	5165248	HG19/GRCh37
ebi-a-GCST90017114	Gut microbiota abundance (phylum Firmicutes id.1672)	public	2021	Kurilshikov A	33462485	European	14306	5729268	HG19/GRCh37
ebi-a-GCST90017115	Gut microbiota abundance (phylum Lentisphaerae id.2238)	public	2021	Kurilshikov A	33462485	European	14306	5282630	HG19/GRCh37
ebi-a-GCST90017116	Gut microbiota abundance (phylum Proteobacteria id.2375)	public	2021	Kurilshikov A	33462485	European	14306	5728442	HG19/GRCh37
ebi-a-GCST90017117	Gut microbiota abundance (phylum Tenericutes id.3919)	public	2021	Kurilshikov A	33462485	European	14306	5510407	HG19/GRCh37
ebi-a-GCST90017118	Gut microbiota abundance (phylum Verrucomicrobia id.3982)	public	2021	Kurilshikov A	33462485	European	14306	5530329	HG19/GRCh37

## Sheet: Supplementary Table 2_Ps_SNPs
Supplementary Table S2. SNPs used as instrumental variables from positive gut microbiome and psoriasis GWASs (P < 1 × 10-5).
	SNP	effect allele	other allele	Beta	SE	Pval	Fval
Eubacterium fissicatena group	rs111862613	T	C	0.533589	0.529179	0.313294	21.2552
	rs117107102	A	G	0.392314	0.408925	0.337368	22.4935
	rs11729256	T	C	1.28701	0.634838	0.0426306	24.9277
	rs12908520	G	A	0.219672	0.584716	0.707147	22.3534
	rs2602429	T	C	0.5352	0.548613	0.329287	22.7814
	rs4242783	A	G	-0.263084	0.581402	0.650909	21.6991
	rs4936098	G	A	0.465553	0.578087	0.420627	22.775
	rs61779207	G	A	-0.0685283	0.569312	0.90419	20.4588
	rs74542928	T	C	-0.327316	0.743819	0.659902	22.4917
	rs9349825	A	G	1.19826	0.650241	0.065359	22.9188
	rs941682	G	A	1.41087	0.63497	0.026287	19.2959
Lactococcus	rs10417872	G	T	0.218924	0.209626	0.296321	23.2756
	rs123059	C	T	0.0958233	0.198961	0.630078	24.7686
	rs12621813	G	A	0.0645619	0.233345	0.782026	20.4127
	rs17168302	G	A	0.176173	0.190246	0.354432	20.4017
	rs2293361	C	T	0.120971	0.248468	0.626351	21.3687
	rs4766997	C	T	0.281852	0.197209	0.152946	23.1092
	rs55910161	C	T	0.0949285	0.243809	0.697013	22.6946
	rs6674304	C	T	0.320784	0.293886	0.275042	20.6188
	rs7992246	C	T	0.614015	0.219702	0.00519383	20.3978
Odoribacter	rs10093869	A	G	-0.0363451	0.392873	0.926292	21.2338
	rs10423795	T	C	-0.577452	0.41947	0.168629	20.6574
	rs28417404	A	G	0.316414	0.520019	0.542879	20.2903
	rs4793970	A	G	-0.862355	0.406018	0.0336759	19.9125
	rs6856150	A	G	-0.32089	0.387789	0.407962	20.635
	rs74553962	T	G	-0.249487	0.352411	0.47898	21.1462
	rs77779484	G	A	-0.416514	0.35134	0.235819	24.7126
Ruminiclostridium5	rs10827477	A	G	-0.140668	0.429312	0.743169	22.5924
	rs113753996	T	C	0.818824	0.352143	0.0200581	22.1284
	rs1223978	C	T	0.472975	0.464714	0.308784	20.0035
	rs1492620	T	C	-0.097531	0.402165	0.808381	21.271
	rs2482038	C	A	0.105975	0.439314	0.809378	22.7638
	rs2791343	T	C	0.348048	0.442794	0.431852	20.8103
	rs2833828	G	A	0.400313	0.46567	0.389982	20.2879
	rs4955951	A	G	0.109282	0.488967	0.82315	18.5262
	rs6121460	G	A	0.100755	0.442679	0.819955	21.9339
	rs79968837	A	G	-0.384085	0.535614	0.473317	24.1178
	rs8053158	G	A	0.870983	0.467225	0.062299	21.6512

## Sheet: Supplementary Table 3_PsA_SNPs
Supplementary Table S3. SNPs used as instrumental variables from positive gut microbiome and psoriatic arthritis GWASs (P < 1 × 10-5).
	SNP	effect allele	other allele	Beta	SE	Pval	Fval
class Verrucomicrobiae	rs111862613	T	C	0.533633	0.529223	0.313294	21.2517
	rs117107102	A	G	0.392314	0.408925	0.337368	22.4935
	rs11729256	T	C	1.28701	0.634838	0.0426306	24.9277
	rs12908520	G	A	0.219735	0.584884	0.707147	22.3405
	rs2602429	T	C	0.534248	0.547638	0.329287	22.8629
	rs4242783	A	G	-0.262588	0.580306	0.650909	21.7814
	rs4936098	G	A	0.465444	0.577952	0.420627	22.7856
	rs61779207	G	A	-0.0685736	0.569689	0.90419	20.4317
	rs74542928	T	C	-0.327199	0.743554	0.659902	22.5077
	rs9349825	A	G	1.1988	0.650535	0.065359	22.8981
	rs941682	G	A	1.41107	0.63506	0.026287	19.2904
	rs10417872	G	T	0.218924	0.209626	0.296321	23.2756
Family Rikenellaceae	rs10217435	C	T	-1.33521	0.58274	0.0219483	20.0218
	rs10832801	A	C	-1.09207	0.747995	0.14429	19.0053
	rs1939881	G	A	-0.838155	0.726401	0.248563	26.2183
	rs2447496	A	G	0.761103	0.741074	0.304408	20.2969
	rs2833282	G	A	0.243272	0.703099	0.729343	20.5256
	rs36021379	A	G	-0.202742	0.746946	0.786061	20.4955
	rs4264350	T	C	-0.657304	0.682	0.335152	23.5137
	rs59663348	G	A	0.593784	0.726903	0.414004	20.8444
	rs62532512	A	C	-0.0495779	0.717888	0.944941	22.0447
	rs6744030	C	T	0.26839	0.630071	0.670131	19.669
	rs6837275	A	G	0.501442	0.689045	0.466776	23.0222
	rs74474130	T	G	-0.667891	0.710723	0.347354	21.7019
	rs77885767	C	T	-1.14206	0.543503	0.035615	21.552
	rs9389714	C	T	-0.621819	0.987688	0.528975	19.7182
	rs9578457	G	A	-0.228304	0.588784	0.698197	20.0642
	rs9603208	G	T	-0.651507	0.723355	0.367762	26.4744
Family Verrucomicrobiaceae	rs111862613	T	C	0.533589	0.529179	0.313294	21.2552
	rs117107102	A	G	0.392314	0.408925	0.337368	22.4935
	rs11729256	T	C	1.28701	0.634838	0.0426306	24.9277
	rs12908520	G	A	0.219672	0.584716	0.707147	22.3534
	rs2602429	T	C	0.5352	0.548613	0.329287	22.7814
	rs4242783	A	G	-0.263084	0.581402	0.650909	21.6991
	rs4936098	G	A	0.465553	0.578087	0.420627	22.775
	rs61779207	G	A	-0.0685283	0.569312	0.90419	20.4588
	rs74542928	T	C	-0.327316	0.743819	0.659902	22.4917
	rs9349825	A	G	1.19826	0.650241	0.065359	22.9188
	rs941682	G	A	1.41087	0.63497	0.026287	19.2959
Akkermansia	rs111862613	T	C	0.531168	0.526778	0.313294	21.4489
	rs117107102	A	G	0.392846	0.409479	0.337368	22.4267
	rs11729256	T	C	1.28586	0.634267	0.0426306	24.9702
	rs12908520	G	A	0.220164	0.586026	0.707147	22.2508
	rs2602429	T	C	0.535318	0.548734	0.329287	22.7696
	rs4242783	A	G	-0.264059	0.583555	0.650909	21.5372
	rs4936098	G	A	0.46517	0.577612	0.420627	22.8105
	rs61779207	G	A	-0.0683726	0.568018	0.90419	20.5504
	rs74542928	T	C	-0.325866	0.740524	0.659902	22.69
	rs9349825	A	G	1.19987	0.651117	0.065359	22.8556
	rs941682	G	A	1.40768	0.633534	0.026287	19.3807
Coprococcus1	rs1010560	C	A	0.229219	0.697997	0.742613	22.3542
	rs12794898	G	T	0.680838	0.600023	0.256507	20.9796
	rs1519491	T	C	0.967554	0.735181	0.188148	19.3245
	rs1576241	A	G	-0.493786	0.721084	0.493481	21.7079
	rs2907920	G	A	-0.196018	0.709229	0.782255	19.579
	rs4277593	G	A	1.49407	0.619825	0.0159321	28.3902
	rs56405618	A	G	-0.328015	0.628138	0.601529	23.0947
	rs73031725	T	C	-0.0901003	0.609221	0.882426	22.2585
	rs73167075	T	C	0.214608	0.764215	0.778847	20.1836
	rs74101919	T	C	0.931865	0.798344	0.24311	24.7059
	rs946513	T	C	0.673146	0.418652	0.10786	20.0336
	rs10417872	G	T	0.199483	0.334725	0.551202	23.2756
	rs123059	C	T	-0.0234072	0.31746	0.941223	24.7686
	rs12621813	G	A	0.127279	0.373537	0.733299	20.4127
	rs17168302	G	A	0.56344	0.304915	0.0646221	20.4017
	rs2293361	C	T	-0.100893	0.396545	0.799163	21.3687
	rs4766997	C	T	0.600354	0.315884	0.0573607	23.1092
	rs55910161	C	T	-0.0252687	0.391324	0.948514	22.6946
	rs6674304	C	T	0.039849	0.469222	0.93232	20.6188
	rs7992246	C	T	0.649513	0.352099	0.0650831	20.3978
Odoribacter	rs10093869	A	G	-1.32573	0.629981	0.035344	21.2338
	rs10423795	T	C	-0.791727	0.670062	0.237376	20.6574
	rs28417404	A	G	0.361812	0.83093	0.66325	20.2903
	rs4793970	A	G	-1.11742	0.648935	0.0850831	19.9125
	rs6856150	A	G	-0.817533	0.620236	0.187471	20.635
	rs74553962	T	G	-0.293951	0.563199	0.601719	21.1462
	rs77779484	G	A	0.0202264	0.564841	0.971435	24.7126
Order Verrucomicrobiales	rs111862613	T	C	0.533633	0.529223	0.313294	21.2517
	rs117107102	A	G	0.392314	0.408925	0.337368	22.4935
	rs11729256	T	C	1.28701	0.634838	0.0426306	24.9277
	rs12908520	G	A	0.219735	0.584884	0.707147	22.3405
	rs2602429	T	C	0.534248	0.547638	0.329287	22.8629
	rs4242783	A	G	-0.262588	0.580306	0.650909	21.7814
	rs4936098	G	A	0.465444	0.577952	0.420627	22.7856
	rs61779207	G	A	-0.0685736	0.569689	0.90419	20.4317
	rs74542928	T	C	-0.327199	0.743554	0.659902	22.5077
	rs9349825	A	G	1.1988	0.650535	0.065359	22.8981
	rs941682	G	A	1.41107	0.63506	0.026287	19.2904

## Sheet: Supplementary Table 4  _Ps
Supplementary Table S4. The results of the MR analysis for 196 Gut Microbiota on Ps.
	IVW		MR_Egger		Weighted_median		Weighted_mode
Trait	pval	OR	pval	OR	pval	OR	pval	OR
class_Actinobacteria_id.419	0.918487	0.989652	0.84084	0.926493	0.0952652	0.788468	0.214886	0.785361
class_Alphaproteobacteria_id.2379	0.15981	1.18211	0.502062	0.724398	0.301998	1.17238	0.832484	1.04741
class_Bacilli_id.1673	0.365005	0.913272	0.353418	1.33761	0.834544	1.0301	0.638999	1.1089
class_Bacteroidia_id.912	0.325159	0.884777	0.779101	0.905001	0.930884	0.985211	0.941138	1.01664
class_Betaproteobacteria_id.2867	0.495296	1.09702	0.280062	1.64723	0.302769	1.2034	0.51342	1.19366
class_Clostridia_id.1859	0.731315	1.04198	0.335055	1.38903	0.805068	0.961457	0.911614	0.974343
class_Coriobacteriia_id.809	0.346282	0.890244	0.394781	0.628839	0.202151	0.819958	0.253188	0.753164
class_Deltaproteobacteria_id.3087	0.87037	1.02122	0.775144	1.25754	0.373687	0.841341	0.381839	0.749006
class_Erysipelotrichia_id.2147	0.0984175	0.808426	0.578315	0.726767	0.419282	0.869479	0.97764	0.991538
class_Gammaproteobacteria_id.3303	0.1891	1.26074	0.228995	2.14903	0.0544848	1.57094	0.172115	1.63024
class_Lentisphaeria_id.2250	0.487873	1.05852	0.519799	1.21992	0.896673	1.01397	0.844862	0.966446
class_Melainabacteria_id.1589	0.978938	0.997821	0.34706	0.778445	0.993708	0.999059	0.83997	0.95495
class_Methanobacteria_id.119	0.408065	1.06084	0.775536	1.08688	0.373635	1.08307	0.412688	1.10792
class_Mollicutes_id.3920	0.37562	1.09424	0.321626	1.53263	0.251259	1.1778	0.488415	1.16138
class_Negativicutes_id.2164	0.0905295	1.24307	0.595491	1.30579	0.556306	1.10843	0.663472	1.12503
class_Verrucomicrobiae_id.4029	0.540253	1.06792	0.874964	1.06481	0.942595	1.01029	0.880097	1.03397
family_Acidaminococcaceae_id.2166	0.2195	0.858392	0.0744629	0.376789	0.814918	0.959167	0.774427	1.0979
family_Actinomycetaceae_id.421	0.201811	1.18885	0.682225	1.18232	0.278422	1.20361	0.269376	1.29189
family_Alcaligenaceae_id.2875	0.401485	1.1196	0.503441	1.53876	0.490278	1.12581	0.624423	1.16204
family_Bacteroidaceae_id.917	0.122763	1.2822	0.457076	1.90403	0.200867	1.29214	0.42647	1.251
family_Bacteroidales_S24_7group_id.11173	0.946991	0.993355	0.462905	0.729493	0.865974	0.978786	0.436397	1.18388
family_Bifidobacteriaceae_id.433	0.168221	0.861443	0.876703	0.945171	0.0709443	0.764827	0.140413	0.753822
family_Clostridiaceae1_id.1869	0.650728	0.945848	0.911639	1.05731	0.875909	0.972733	0.825577	1.06219
family_Clostridiales_vadin_BB60_group_id.11286	0.502573	0.944013	0.164136	0.698863	0.169068	0.838831	0.128474	0.738803
family_Coriobacteriaceae_id.811	0.346282	0.890244	0.394781	0.628839	0.198741	0.819958	0.276279	0.753164
family_Defluviitaleaceae_id.1924	0.702286	0.964284	0.788607	0.914112	0.877031	0.981086	0.976605	1.00608
family_Desulfovibrionaceae_id.3169	0.54611	0.915058	0.330269	2.10811	0.297876	0.816268	0.49162	0.781912
family_Enterobacteriaceae_id.3469	0.547411	0.911264	0.231237	0.284346	0.886568	0.97015	0.75725	1.11107
family_Erysipelotrichaceae_id.2149	0.0984175	0.808426	0.578315	0.726767	0.402849	0.869479	0.976242	0.991538
family_Family_XI_id.1936	0.0551358	0.881138	0.546113	0.764378	0.125622	0.878998	0.40214	0.893164
family_Family_XIII_id.1957	0.176859	0.796345	0.387435	1.81881	0.413088	0.829586	0.652504	0.851738
family_Lachnospiraceae_id.1987	0.771364	0.966493	0.337728	1.49951	0.796204	0.959286	0.765203	0.919615
family_Lactobacillaceae_id.1836	0.539647	1.05628	0.766378	1.07187	0.679856	1.05241	0.913834	1.01567
family_Methanobacteriaceae_id.121	0.408065	1.06084	0.775536	1.08688	0.374978	1.08307	0.415291	1.10792
family_Oxalobacteraceae_id.2966	0.0738811	1.11768	0.880722	1.03753	0.350041	1.08332	0.765857	1.04591
family_Pasteurellaceae_id.3689	0.955385	0.995631	0.548419	0.898219	0.584956	0.941902	0.512913	0.915241
family_Peptococcaceae_id.2024	0.395497	0.913106	0.516622	1.24452	0.841835	0.97073	0.983286	1.00472
family_Peptostreptococcaceae_id.2042	0.516953	0.936687	0.337348	0.794214	0.393123	0.885688	0.466057	0.867771
family_Porphyromonadaceae_id.943	0.495413	0.896465	0.2983	0.356308	0.618781	0.892099	0.520922	0.7842
family_Prevotellaceae_id.960	0.0744627	0.831862	0.244123	0.638194	0.405034	0.889992	0.843324	0.954686
family_Rhodospirillaceae_id.2717	0.461044	1.05893	0.186305	0.630746	0.538049	1.06977	0.266329	1.24005
family_Rikenellaceae_id.967	0.980867	1.00257	0.113475	0.566085	0.727823	0.948271	0.808087	0.936994
family_Ruminococcaceae_id.2050	0.995053	1.00113	0.351257	0.667949	0.300149	1.21129	0.492441	1.191
family_Streptococcaceae_id.1850	0.973305	1.0044	0.6885	1.25139	0.870648	0.972264	0.499599	1.20928
family_Veillonellaceae_id.2172	0.526535	0.947014	0.708955	1.06826	0.846575	0.97579	0.751023	0.94994
family_Verrucomicrobiaceae_id.4036	0.540814	1.06784	0.876986	1.06372	0.946246	1.01	0.874514	1.03412
family_Victivallaceae_id.2255	0.533676	0.96423	0.455019	1.24171	0.605742	0.962747	0.544564	0.596997
genus_Actinomyces_id.423	0.425619	1.08664	0.613516	1.14715	0.747105	1.04531	0.672251	1.08401
genus_Adlercreutzia_id.812	0.192452	1.15636	0.208083	2.02036	0.534201	1.0969	0.991431	1.00265
genus_Akkermansia_id.4037	0.539233	1.06809	0.871276	1.06676	0.939499	1.01109	0.871281	1.03345
genus_Alistipes_id.968	0.606522	0.930736	0.745115	0.786419	0.909304	0.978594	0.969186	1.01231
genus_Allisonella_id.2174	0.394562	0.945608	0.911117	0.949549	0.333077	0.924485	0.488428	0.917582
genus_Alloprevotella_id.961	0.0466232	0.846701	0.751266	1.4478	0.28543	0.877192	0.927321	1.01915
genus_Anaerofilum_id.2053	0.431331	0.943389	0.294685	0.552878	0.218128	0.87514	0.305562	0.828423
genus_Anaerostipes_id.1991	0.359804	1.12101	0.720836	0.847232	0.871868	0.973124	0.624574	0.866422
genus_Anaerotruncus_id.2054	0.33473	1.12237	0.990583	0.995177	0.791875	1.04625	0.932009	1.02085
genus_Bacteroides_id.918	0.122763	1.2822	0.457076	1.90403	0.205539	1.29214	0.421712	1.251
genus_Barnesiella_id.944	0.849471	0.968184	0.307714	2.09389	0.486576	0.886854	0.597233	0.867958
genus_Bifidobacterium_id.436	0.842969	1.01973	0.744658	1.0838	0.88007	1.02109	0.346127	0.766575
genus_Bilophila_id.3170	0.597812	1.06049	0.470764	0.664263	0.197143	1.20081	0.344065	1.25022
genus_Butyricicoccus_id.2055	0.173794	0.830814	0.918303	1.03098	0.464767	0.86391	0.692103	0.903558
genus_Butyricimonas_id.945	0.620559	1.05253	0.182584	0.592183	0.666812	1.06052	0.684208	1.08777
genus_Butyrivibrio_id.1993	0.103897	0.921613	0.357142	1.22951	0.681731	0.973618	0.872206	0.984187
genus_Candidatus_Soleaferrea_id.11350	0.725229	1.03137	0.390615	0.44057	0.752421	1.03572	0.822684	1.03964
genus_Catenibacterium_id.2153	0.618617	0.951809	0.597443	0.351513	0.937715	1.00972	0.616137	1.11578
genus_Christensenellaceae_R_7group_id.11283	0.998885	1.00022	0.602171	0.703525	0.902355	0.97317	0.905949	0.959246
genus_Clostridium_innocuum_group_id.14397	0.103905	0.88037	0.316272	1.59116	0.663051	0.957326	0.840738	1.03311
genus_Clostridium_sensustricto1_id.1873	0.148511	0.830776	0.945383	1.02926	0.562189	0.902719	0.601307	1.15807
genus_Collinsella_id.815	0.412329	0.887898	0.262555	1.97981	0.849545	0.961986	0.852749	0.940868
genus_Coprobacter_id.949	0.819487	1.02013	0.312554	1.42915	0.401654	1.10368	0.407553	1.2006
genus_Coprococcus1_id.11301	0.45098	1.13867	0.853603	0.919827	0.398828	1.16416	0.423567	1.236
genus_Coprococcus2_id.11302	0.465947	0.909157	0.434915	2.36875	0.950603	1.01041	0.689122	1.11737
genus_Coprococcus3_id.11303	0.927017	1.01364	0.955614	0.95381	0.770877	1.05866	0.592706	1.17733
genus_Defluviitaleaceae_UCG011_id.11287	0.899707	0.986679	0.823678	0.914957	0.870629	1.02207	0.848604	1.04159
genus_Desulfovibrio_id.3173	0.663359	0.95359	0.0644736	0.492098	0.993439	0.998744	0.861459	0.957555
genus_Dialister_id.2183	0.607284	0.944116	0.644181	0.80343	0.959696	0.992168	0.360507	0.77175
genus_Dorea_id.1997	0.294689	0.860555	0.744617	1.18311	0.43864	0.857832	0.514298	0.837894
genus_Eggerthella_id.819	0.147953	0.891695	0.851633	1.09303	0.577191	0.937066	0.716762	0.931248
genus_Eisenbergiella_id.11304	0.63079	0.96388	0.388806	0.598694	0.341279	0.911075	0.385208	0.871709
genus_Enterorhabdus_id.820	0.971133	1.00441	0.864404	0.94336	0.843289	1.03239	0.846191	1.03863
genus_Erysipelatoclostridium_id.11381	0.767241	1.03535	0.214445	1.79974	0.840064	1.02654	0.905392	1.02536
genus_Escherichia_Shigella_id.3504	0.882831	0.98196	0.464133	0.744141	0.843738	1.03375	0.850245	1.05021
genus_Eubacterium_brachy_group_id.11296	0.926401	1.0064	0.328822	0.749706	0.507407	1.06063	0.519643	1.10333
genus_Eubacterium_coprostanoligenes_group_id.11375	0.744084	1.04252	0.82942	1.11658	0.905887	1.02026	0.977027	0.991385
genus_Eubacterium_eligens_group_id.14372	0.674478	0.933134	0.94058	1.05007	0.399915	0.84195	0.405838	0.778387
genus_Eubacterium_fissicatena_group_id.14373	0.00113932	1.27035	0.777311	0.893899	0.0243524	1.26856	0.16144	1.27501
genus_Eubacterium_hallii_group_id.11338	0.991045	1.00159	0.66119	1.1467	0.98515	0.996877	0.349423	1.3102
genus_Eubacterium_nodatum_group_id.11297	0.411699	0.951854	0.802746	0.933446	0.443722	0.940859	0.525047	0.928146
genus_Eubacterium_oxidoreducens_group_id.11339	0.425258	1.09201	0.970711	1.0165	0.726505	1.05031	0.994025	0.998487
genus_Eubacterium_rectale_group_id.14374	0.252993	1.18992	0.592917	1.36826	0.357398	1.20111	0.491914	1.21578
genus_Eubacterium_ruminantium_group_id.11340	0.169204	1.0959	0.492259	0.823903	0.188928	1.14208	0.177225	1.32372
genus_Eubacterium_ventriosum_group_id.11341	0.822508	1.02428	0.231705	1.82123	0.837869	0.97064	0.700571	0.893771
genus_Eubacterium_xylanophilum_group_id.14375	0.792294	0.969413	0.528084	1.26393	0.706025	0.94548	0.768104	0.934864
genus_Faecalibacterium_id.2057	0.269033	0.886594	0.46575	1.17663	0.945236	1.01012	0.92265	1.01686
genus_Family_XIII_AD3011_group_id.11293	0.592329	1.1151	0.458582	0.475626	0.91431	1.0177	0.730356	1.0937
genus_Family_XIII_UCG001_id.11294	0.312906	0.877295	0.955314	0.976935	0.602386	0.917148	0.323167	0.749415
genus_Flavonifractor_id.2059	0.879699	1.02337	0.731313	0.794746	0.77378	0.945751	0.718232	0.910806
genus_Fusicatenibacter_id.11305	0.150394	1.16446	0.775315	1.12204	0.398391	1.13127	0.635641	1.12106
genus_Gordonibacter_id.821	0.636378	0.969299	0.269433	0.729967	0.927194	1.008	0.56458	1.09284
genus_Haemophilus_id.3698	0.677267	0.962154	0.293302	0.790181	0.347675	0.894269	0.370762	0.853008
genus_Holdemanella_id.11393	0.514056	0.949066	0.118293	1.48733	0.613772	0.947179	0.711442	0.941483
genus_Holdemania_id.2157	0.33617	0.920858	0.738388	1.09847	0.645906	0.948901	0.656455	0.927221
genus_Howardella_id.2000	0.0700143	0.889197	0.881473	1.04252	0.250972	0.90693	0.526758	0.928603
genus_Hungatella_id.11306	0.330736	0.908153	0.468126	1.6853	0.158442	0.822922	0.303974	0.785366
genus_Intestinibacter_id.11345	0.747206	1.04675	0.766966	1.15574	0.236308	1.18717	0.361583	1.25202
genus_Intestinimonas_id.2062	0.96481	0.996053	0.630486	0.885294	0.872951	1.0193	0.772097	1.05778
genus_Lachnoclostridium_id.11308	0.349863	1.1202	0.629391	1.23593	0.40119	1.15576	0.355822	1.28655
genus_Lachnospiraceae_FCS020_group_id.11314	0.833024	1.02306	0.31103	1.39855	0.791983	0.959366	0.548705	0.83567
genus_Lachnospiraceae_NC2004_group_id.11316	0.537004	0.925716	0.774284	0.850734	0.341478	0.880356	0.467246	0.860465
genus_Lachnospiraceae_ND3007_group_id.11317	0.918548	1.0261	0.409964	371.101	0.693695	1.15121	0.570503	1.35987
genus_Lachnospiraceae_NK4A136_group_id.11319	0.92955	0.991571	0.0913	1.41731	0.850543	1.02783	0.794675	1.04366
genus_Lachnospiraceae_UCG001_id.11321	0.578667	1.0531	0.296264	1.62914	0.719755	1.04995	0.856653	0.953656
genus_Lachnospiraceae_UCG004_id.11324	0.495614	1.0856	0.861777	0.914315	0.302184	1.18038	0.485045	1.19873
genus_Lachnospiraceae_UCG008_id.11328	0.462119	1.06425	0.733612	0.859171	0.334711	1.11267	0.347405	1.21132
genus_Lachnospira_id.2004	0.0745896	0.79872	0.783783	1.11522	0.535227	0.899826	0.679438	0.898338
genus_Lactobacillus_id.1837	0.757402	0.973753	0.839984	1.04779	0.508319	0.926746	0.186309	0.810968
genus_Lactococcus_id.1851	0.00277553	1.24598	0.864651	0.943361	0.0717604	1.18529	0.353991	1.1408
genus_Marvinbryantia_id.2005	0.120707	0.829379	0.357588	0.601219	0.411517	0.872298	0.67069	0.894569
genus_Methanobrevibacter_id.123	0.306679	1.09575	0.502447	1.27946	0.14925	1.17674	0.233017	1.18364
genus_Odoribacter_id.952	0.0240033	0.713564	0.727005	0.841054	0.11382	0.726071	0.271383	0.718452
genus_Olsenella_id.822	0.715007	0.977181	0.263749	1.27615	0.666837	0.963675	0.380153	1.13225
genus_Oscillibacter_id.2063	0.478265	0.940852	0.136684	0.535257	0.100186	0.814832	0.240575	0.785383
genus_Oscillospira_id.2064	0.427405	0.910724	0.0798109	0.29436	0.730724	0.94262	0.828368	0.939379
genus_Oxalobacter_id.2978	0.271639	1.07518	0.298764	1.40678	0.867718	1.01559	0.97362	0.995245
genus_Parabacteroides_id.954	0.907529	0.978653	0.902091	0.782023	0.791278	0.935609	0.572935	0.81018
genus_Paraprevotella_id.962	0.961117	0.994473	0.885934	1.06812	0.789135	0.969032	0.842007	0.958061
genus_Parasutterella_id.2892	0.676282	0.964087	0.676683	1.10942	0.420199	0.902403	0.430654	0.866309
genus_Peptococcus_id.2037	0.387692	0.941349	0.938452	1.02154	0.55284	0.945007	0.206711	0.786166
genus_Phascolarctobacterium_id.2168	0.475752	1.09731	0.535625	1.51849	0.508685	1.11744	0.326502	1.28901
genus_Prevotella7_id.11182	0.521867	0.960821	0.982468	1.00821	0.914635	0.990817	0.707998	1.05458
genus_Prevotella9_id.11183	0.160548	0.893041	0.697318	0.910707	0.39626	0.907284	0.692388	0.92925
genus_Rikenellaceae_RC9_gut_group_id.11191	0.71344	0.978166	0.121035	0.526552	0.522908	0.948849	0.761833	0.961084
genus_Romboutsia_id.11347	0.0959518	1.19794	0.565581	1.20469	0.12667	1.24268	0.337957	1.25734
genus_Roseburia_id.2012	0.0664547	1.25411	0.24346	0.599628	0.433536	1.14855	0.7471	1.09219
genus_Ruminiclostridium5_id.11355	0.0429789	1.30884	0.738329	1.21089	0.560415	1.11508	0.761892	1.09922
genus_Ruminiclostridium6_id.11356	0.592576	1.05846	0.718338	1.10463	0.573274	0.920239	0.596223	0.873771
genus_Ruminiclostridium9_id.11357	0.76058	0.949843	0.268251	0.384466	0.986867	0.996207	0.843103	1.07506
genus_Ruminococcaceae_NK4A214_group_id.11358	0.439065	1.09106	0.209682	1.64038	0.201326	1.22309	0.298838	1.31795
genus_Ruminococcaceae_UCG002_id.11360	0.559838	0.948597	0.273985	0.734908	0.624239	1.07239	0.612208	1.12715
genus_Ruminococcaceae_UCG003_id.11361	0.938967	0.991673	0.933937	1.03429	0.755066	1.04716	0.634311	1.11476
genus_Ruminococcaceae_UCG004_id.11362	0.438355	1.07957	0.646856	1.33716	0.602671	1.07506	0.247157	1.30348
genus_Ruminococcaceae_UCG005_id.11363	0.710146	0.962961	0.618479	0.838738	0.759804	1.0466	0.774887	1.05825
genus_Ruminococcaceae_UCG009_id.11366	0.366517	1.07722	0.972512	1.01169	0.876842	1.01774	0.729957	1.06758
genus_Ruminococcaceae_UCG010_id.11367	0.921997	0.986067	0.457714	0.689659	0.888624	0.973321	0.453883	0.816145
genus_Ruminococcaceae_UCG011_id.11368	0.913282	0.992489	0.161518	1.93845	0.647632	0.957223	0.656464	0.944589
genus_Ruminococcaceae_UCG013_id.11370	0.7897	1.03343	0.156696	1.72802	0.547407	1.10577	0.727741	1.09888
genus_Ruminococcaceae_UCG014_id.11371	0.349758	1.10681	0.869805	1.0471	0.48036	1.11412	0.606389	1.08981
genus_Ruminococcus_gauvreauii_group_id.11342	0.654355	1.0524	0.358104	1.76371	0.735323	0.94727	0.498437	0.840969
genus_Ruminococcus_gnavus_group_id.14376	0.802934	0.971467	0.0885974	2.5297	0.982665	1.00278	0.814412	1.0579
genus_Ruminococcus_torques_group_id.14377	0.61038	1.09515	0.788718	1.2417	0.758165	0.925293	0.606393	0.792663
genus_Sellimonas_id.14369	0.37071	1.05622	0.261749	1.75223	0.699582	0.964553	0.508417	0.909032
genus_Senegalimassilia_id.11160	0.730979	0.954294	0.457193	1.85152	0.979493	0.995333	0.786039	0.933368
genus_Slackia_id.825	0.886792	1.01616	0.611969	1.49599	0.964558	1.00588	0.978592	1.00475
genus_Streptococcus_id.1853	0.83718	0.974431	0.764579	0.866632	0.882468	1.02532	0.527837	1.18146
genus_Subdoligranulum_id.2070	0.420338	0.902965	0.94699	1.02382	0.656013	0.922064	0.881612	0.96385
genus_Sutterella_id.2896	0.245502	0.879047	0.844654	1.10173	0.26065	0.850313	0.404117	0.828497
genus_Terrisporobacter_id.11348	0.831769	0.973081	0.54168	0.766727	0.53584	0.90216	0.644179	0.896041
genus_Turicibacter_id.2162	0.797549	0.973564	0.95411	1.0256	0.751655	0.960111	0.669224	0.922731
genus_Tyzzerella3_id.11335	0.744384	1.02285	0.608015	1.2336	0.982559	1.00211	0.855372	0.967294
genus_Veillonella_id.2198	0.342573	0.88017	0.455159	2.41412	0.394984	0.87639	0.569335	0.874744
genus_Victivallis_id.2256	0.250242	1.07673	0.618926	1.28875	0.464932	1.06167	0.581506	1.07912
order_Actinomycetales_id.420	0.20095	1.18939	0.679255	1.18463	1.20529	1.20529	0.249868	1.29073
order_Bacillales_id.1674	0.806475	0.983653	0.388776	0.777048	0.965175	0.965175	0.780342	0.958983
order_Bacteroidales_id.913	0.325159	0.884777	0.779101	0.905001	0.985211	0.985211	0.944178	1.01664
order_Bifidobacteriales_id.432	0.168221	0.861443	0.876703	0.945171	0.764827	0.764827	0.1713	0.753822
order_Burkholderiales_id.2874	0.523673	1.08921	0.2283	1.73783	1.16256	1.16256	0.531008	1.18872
order_Clostridiales_id.1863	0.969647	1.00447	0.422311	1.30474	0.957472	0.957472	0.92031	0.976152
order_Coriobacteriales_id.810	0.346282	0.890244	0.394781	0.628839	0.819958	0.819958	0.264328	0.753164
order_Desulfovibrionales_id.3156	0.798165	0.966288	0.436021	1.72877	0.849835	0.849835	0.483131	0.797782
order_Enterobacteriales_id.3468	0.547411	0.911264	0.231237	0.284346	0.97015	0.97015	0.783457	1.11107
order_Erysipelotrichales_id.2148	0.0984175	0.808426	0.578315	0.726767	0.869479	0.869479	0.975249	0.991538
order_Gastranaerophilales_id.1591	0.720107	0.969424	0.449978	0.804676	0.910064	0.910064	0.655456	0.893716
order_Lactobacillales_id.1800	0.30894	0.893191	0.758022	1.10668	1.00335	1.00335	0.72409	1.0779
order_Methanobacteriales_id.120	0.408065	1.06084	0.775536	1.08688	1.08307	1.08307	0.400123	1.10792
order_Mollicutes_RF9_id.11579	0.212002	1.12928	0.0913232	1.91222	1.18895	1.18895	0.332664	1.23726
order_NB1n_id.3953	0.577562	0.962488	0.863445	0.935548	0.998205	0.998205	0.959681	0.992914
order_Pasteurellales_id.3688	0.955385	0.995631	0.548419	0.898219	0.941902	0.941902	0.54775	0.915241
order_Rhodospirillales_id.2667	0.558334	1.04778	0.181201	0.632291	1.06771	1.06771	0.479151	0.882059
order_Selenomonadales_id.2165	0.0905295	1.24307	0.595491	1.30579	1.10843	1.10843	0.659056	1.12503
order_Verrucomicrobiales_id.4030	0.540253	1.06792	0.874964	1.06481	1.01029	1.01029	0.876382	1.03397
order_Victivallales_id.2254	0.487873	1.05852	0.519799	1.21992	1.01397	1.01397	0.841217	0.966446
phylum_Actinobacteria_id.400	0.575669	0.936933	0.665749	0.768009	0.236928	0.81954	0.271697	0.747283
phylum_Bacteroidetes_id.905	0.206075	0.839773	0.580571	0.808508	0.722745	0.934851	0.94975	1.01482
phylum_Cyanobacteria_id.1500	0.124726	0.85935	0.279412	0.658301	0.261959	0.866352	0.503332	0.872499
phylum_Euryarchaeota_id.55	0.204024	1.08291	0.400429	1.27781	0.372486	1.07542	0.648973	1.06225
phylum_Firmicutes_id.1672	0.156942	1.16072	0.303536	1.30147	0.573837	1.07986	0.990813	1.00245
phylum_Lentisphaerae_id.2238	0.381474	1.0695	0.467438	1.25119	0.878523	1.01602	0.897911	0.980345
phylum_Proteobacteria_id.2375	0.205485	0.855812	0.986256	0.993963	0.485026	0.891183	0.768134	0.934662
phylum_Tenericutes_id.3919	0.37562	1.09424	0.321626	1.53263	0.240466	1.1778	0.485451	1.16138
phylum_Verrucomicrobia_id.3982	0.758892	0.969229	0.96947	0.988832	0.55344	0.920248	0.587864	0.909874

## Sheet: Supplementary Table 5 _PsA
Supplementary Table S5. The results of the MR analysis for 196 Gut Microbiota on PsA.
	IVW		MR Egger		Weighted median		Weighted mode
	pval	OR	pval	OR	pval	OR	pval	OR
class_Actinobacteria_id.419	0.557341	1.10006	0.808224	1.14566	0.736959	0.921237	0.402693	0.776857
class_Alphaproteobacteria_id.2379	0.888366	1.02711	0.440441	0.549856	0.773358	0.933295	0.62053	0.831862
class_Bacilli_id.1673	0.667731	0.933596	0.566688	0.773202	0.716035	0.922401	0.933885	0.973884
class_Bacteroidia_id.912	0.117986	0.656061	0.23908	1.96905	0.623367	0.866657	0.701394	0.861412
class_Betaproteobacteria_id.2867	0.608217	0.894727	0.645348	0.666913	0.781247	0.922879	0.896594	0.944146
class_Clostridia_id.1859	0.973751	0.993714	0.950118	1.03395	0.719612	0.912057	0.746315	0.900265
class_Coriobacteriia_id.809	0.391711	0.844362	0.23255	0.346839	0.512718	0.83534	0.541024	0.775306
class_Deltaproteobacteria_id.3087	0.596192	1.11511	0.874613	1.23985	0.302054	1.35363	0.407884	1.50976
class_Erysipelotrichia_id.2147	0.0879026	0.703769	0.881978	1.145	0.128341	0.664485	0.207531	0.581521
class_Gammaproteobacteria_id.3303	0.349798	1.30153	0.437201	2.08654	0.684412	1.15251	0.983269	1.01069
class_Lentisphaeria_id.2250	0.695366	0.950021	0.942741	1.03543	0.288251	0.835538	0.375015	0.762609
class_Melainabacteria_id.1589	0.492688	1.09485	0.417958	0.666637	0.546983	1.11573	0.689998	1.13661
class_Methanobacteria_id.119	0.114499	1.19718	0.768529	0.871702	0.203427	1.20591	0.310837	1.28681
class_Mollicutes_id.3920	0.374395	1.15567	0.918605	0.943699	0.776537	1.062	0.831255	1.07069
class_Negativicutes_id.2164	0.270784	1.44158	0.196025	4.80621	0.412284	1.30883	0.975851	1.01722
class_Verrucomicrobiae_id.4029	0.00602534	1.60176	0.793562	1.16748	0.0722302	1.54379	0.257506	1.45768
family_Acidaminococcaceae_id.2166	0.172551	0.762209	0.0731467	0.256	0.0795032	0.62567	0.128047	0.534903
family_Actinomycetaceae_id.421	0.547319	1.13957	0.673948	0.793615	0.857725	1.05031	0.925148	1.03096
family_Alcaligenaceae_id.2875	0.364682	1.21559	0.647088	0.626326	0.216373	1.42837	0.260579	1.84643
family_Bacteroidaceae_id.917	0.857821	1.04719	0.759933	1.51051	0.77911	0.908645	0.57576	0.75514
family_Bacteroidales_S24_7group_id.11173	0.629356	0.890652	0.765969	0.723755	0.376005	0.806404	0.686238	0.849283
family_Bifidobacteriaceae_id.433	0.641033	1.08404	0.579831	1.38224	0.842137	0.954453	0.533854	0.830128
family_Clostridiaceae1_id.1869	0.576313	0.895954	0.588581	1.38126	0.677949	1.12019	0.49501	1.33999
family_Clostridiales_vadin_BB60_group_id.11286	0.391194	0.888802	0.49826	0.75741	0.594886	0.902997	0.908816	0.963898
family_Coriobacteriaceae_id.811	0.391711	0.844362	0.23255	0.346839	0.510909	0.83534	0.570874	0.775306
family_Defluviitaleaceae_id.1924	0.825531	0.967028	0.78964	0.866964	0.993447	1.00158	0.686374	1.13355
family_Desulfovibrionaceae_id.3169	0.771581	1.07059	0.393739	2.92967	0.375805	1.31824	0.540941	1.36809
family_Enterobacteriaceae_id.3469	0.455444	1.20241	0.685343	1.88471	0.990907	0.996311	0.887294	0.938492
family_Erysipelotrichaceae_id.2149	0.0879026	0.703769	0.881978	1.145	0.121712	0.664485	0.244565	0.581521
family_Family_XI_id.1936	0.558365	0.94012	0.165193	0.345947	0.157785	0.819834	0.279836	0.795129
family_Family_XIII_id.1957	0.920828	0.973574	0.533891	1.95882	0.962186	1.01661	0.703149	1.22196
family_Lachnospiraceae_id.1987	0.776061	1.0548	0.325549	1.94503	0.785369	0.932925	0.580885	0.785227
family_Lactobacillaceae_id.1836	0.21318	1.1944	0.516566	1.27856	0.573767	1.10781	0.866652	1.03787
family_Methanobacteriaceae_id.121	0.114499	1.19718	0.768529	0.871702	0.221366	1.20591	0.288397	1.28681
family_Oxalobacteraceae_id.2966	0.552509	1.06094	0.881411	1.06039	0.856296	1.02538	0.820881	0.949589
family_Pasteurellaceae_id.3689	0.237915	1.15921	0.673602	0.886904	0.813183	1.04241	0.947227	1.01362
family_Peptococcaceae_id.2024	0.990652	1.00201	0.271448	1.7595	0.621424	1.11716	0.627065	1.19209
family_Peptostreptococcaceae_id.2042	0.0684591	0.745163	0.0510047	0.447521	0.128014	0.702339	0.145633	0.570095
family_Porphyromonadaceae_id.943	0.688696	1.1081	0.533715	2.22709	0.243094	1.51778	0.212726	2.0689
family_Prevotellaceae_id.960	0.478582	0.889499	0.281881	2.01642	0.426523	0.829478	0.816424	0.910228
family_Rhodospirillaceae_id.2717	0.433403	1.10232	0.187186	0.46609	0.640262	1.08636	0.444843	0.761088
family_Rikenellaceae_id.967	0.0344631	0.69604	0.0274394	0.274427	0.129676	0.681399	0.167081	0.511258
family_Ruminococcaceae_id.2050	0.897504	0.973767	0.350919	0.62807	0.807324	1.07386	0.805558	1.09895
family_Streptococcaceae_id.1850	0.850206	1.04046	0.341321	0.419005	0.561407	1.18688	0.46302	1.43435
family_Veillonellaceae_id.2172	0.77485	1.04008	0.340306	1.31334	0.6132	1.09799	0.661393	1.10716
family_Verrucomicrobiaceae_id.4036	0.00601254	1.60214	0.791685	1.16916	0.0731637	1.54385	0.277395	1.45746
family_Victivallaceae_id.2255	0.512609	0.940568	0.410035	1.46643	0.852245	1.02239	0.910922	1.02188
genus_Actinomyces_id.423	0.806864	1.04169	0.755562	0.874155	0.89437	1.02886	0.89397	1.0379
genus_Adlercreutzia_id.812	0.0511869	1.41569	0.183769	3.31476	0.252569	1.30382	0.676133	1.17209
genus_Akkermansia_id.4037	0.0059944	1.60214	0.789132	1.17136	0.0665008	1.54459	0.264054	1.45661
genus_Alistipes_id.968	0.901014	1.02815	0.361946	0.362724	0.428822	1.25589	0.500181	1.35738
genus_Allisonella_id.2174	0.950496	0.993499	0.498833	1.6682	0.209442	0.838391	0.387121	0.814023
genus_Alloprevotella_id.961	0.288729	0.867747	0.480762	4.36069	0.10548	0.724739	0.242154	0.689347
genus_Anaerofilum_id.2053	0.548212	0.894333	0.0575788	0.14933	0.374605	0.855082	0.455489	0.806859
genus_Anaerostipes_id.1991	0.46828	1.1557	0.891206	1.10655	0.743915	1.08955	0.648211	0.821195
genus_Anaerotruncus_id.2054	0.0576282	1.43857	0.436235	1.59527	0.149825	1.46661	0.389506	1.40852
genus_Bacteroides_id.918	0.857821	1.04719	0.759933	1.51051	0.773035	0.908645	0.608365	0.75514
genus_Barnesiella_id.944	0.401622	1.16937	0.0883514	4.22473	0.6799	1.11677	0.690239	1.21369
genus_Bifidobacterium_id.436	0.763257	1.04867	0.847248	0.926707	0.543766	0.880706	0.532748	0.854638
genus_Bilophila_id.3170	0.69358	1.07266	0.690662	0.693997	0.571171	0.870374	0.646949	0.836025
genus_Butyricicoccus_id.2055	0.102836	0.700689	0.888484	1.06456	0.493163	0.818786	0.796003	0.906895
genus_Butyricimonas_id.945	0.745093	0.947689	0.447113	0.628091	0.436462	0.838208	0.433184	0.709156
genus_Butyrivibrio_id.1993	0.537748	0.951718	0.372091	1.37746	0.717996	1.03903	0.327524	1.18558
genus_Candidatus_Soleaferrea_id.11350	0.80993	1.03435	0.973366	1.05074	0.783986	1.05206	0.940864	1.0208
genus_Catenibacterium_id.2153	0.828333	0.966173	0.489424	0.18874	0.912359	1.02191	0.74023	1.10479
genus_Christensenellaceae_R_7group_id.11283	0.799637	0.936844	0.869182	1.19422	0.51076	0.792375	0.70375	0.805926
genus_Clostridium_innocuum_group_id.14397	0.0244258	0.754262	0.418342	1.95879	0.0487838	0.6988	0.224235	0.672279
genus_Clostridium_sensustricto1_id.1873	0.89144	1.02844	0.322963	1.89877	0.682493	1.12482	0.674558	1.20582
genus_Collinsella_id.815	0.67802	1.10114	0.630968	1.77524	0.819121	1.08266	0.417857	0.622129
genus_Coprobacter_id.949	0.58535	1.07931	0.370977	1.64189	0.381431	1.17826	0.415262	1.27899
genus_Coprococcus1_id.11301	0.0309391	1.51008	0.381384	1.54482	0.159219	1.44779	0.157502	1.85159
genus_Coprococcus2_id.11302	0.449112	0.853661	0.549785	3.36235	0.601565	1.16044	0.544808	1.33447
genus_Coprococcus3_id.11303	0.617178	0.888523	0.541495	0.432551	0.942964	0.977577	0.710276	1.20012
genus_Defluviitaleaceae_UCG011_id.11287	0.993075	1.00148	0.647293	0.745779	0.920823	0.978004	0.703532	0.880992
genus_Desulfovibrio_id.3173	0.340417	1.18103	0.18322	0.398078	0.596692	1.15525	0.732487	1.1982
genus_Dialister_id.2183	0.991211	1.00197	0.835907	0.854908	0.850559	0.957417	0.807224	0.912426
genus_Dorea_id.1997	0.249201	0.767756	0.441434	1.71038	0.660114	0.869919	0.867967	0.929245
genus_Eggerthella_id.819	0.648859	0.943882	0.128513	0.370264	0.468674	0.883615	0.319943	0.740795
genus_Eisenbergiella_id.11304	0.126805	0.829449	0.979597	0.97075	0.0467354	0.711321	0.112056	0.62807
genus_Enterorhabdus_id.820	0.45967	0.866419	0.75204	0.841384	0.511051	0.848527	0.615333	0.842154
genus_Erysipelatoclostridium_id.11381	0.180531	0.833854	0.913431	1.06082	0.50355	0.887993	0.911643	0.967199
genus_Escherichia_Shigella_id.3504	0.132892	0.743205	0.765362	0.78124	0.570518	0.846145	0.735531	0.845931
genus_Eubacterium_brachy_group_id.11296	0.780923	0.969719	0.261075	0.584749	0.817272	1.03421	0.702306	1.09697
genus_Eubacterium_coprostanoligenes_group_id.11375	0.99039	1.00246	0.477258	0.535329	0.182577	0.6855	0.279836	0.609497
genus_Eubacterium_eligens_group_id.14372	0.869999	0.957771	0.283934	4.52511	0.37555	0.72239	0.576914	0.729616
genus_Eubacterium_fissicatena_group_id.14373	0.151688	1.18389	0.254314	0.442745	0.214207	1.21968	0.424836	1.20318
genus_Eubacterium_hallii_group_id.11338	0.792098	1.04297	0.266999	1.63527	0.806092	1.0599	0.986604	1.00617
genus_Eubacterium_nodatum_group_id.11297	0.694499	0.962969	0.795483	1.12808	0.74492	1.04426	0.596017	1.15471
genus_Eubacterium_oxidoreducens_group_id.11339	0.641081	1.08576	0.599909	0.681688	0.880849	1.03341	0.954014	0.982235
genus_Eubacterium_rectale_group_id.14374	0.440213	1.20663	0.758221	0.750965	0.715203	1.12223	0.67207	1.2244
genus_Eubacterium_ruminantium_group_id.11340	0.763426	1.04323	0.479136	0.709433	0.903371	1.01992	0.79011	1.06784
genus_Eubacterium_ventriosum_group_id.11341	0.771621	0.951555	0.361397	2.0608	0.383942	0.813223	0.45959	0.751448
genus_Eubacterium_xylanophilum_group_id.14375	0.759244	1.05956	0.451547	1.68971	0.852475	0.954952	0.826299	0.919201
genus_Faecalibacterium_id.2057	0.695258	0.93402	0.443319	0.754099	0.534836	0.868549	0.624388	0.883222
genus_Family_XIII_AD3011_group_id.11293	0.923743	1.02984	0.308176	0.216119	0.534486	1.17813	0.591191	1.24235
genus_Family_XIII_UCG001_id.11294	0.300125	0.80654	0.431384	1.71159	0.660726	0.890292	0.868385	0.932216
genus_Flavonifractor_id.2059	0.256696	1.31931	0.745631	1.41439	0.250421	1.41804	0.399301	1.45769
genus_Fusicatenibacter_id.11305	0.0598084	1.3751	0.631992	0.733972	0.255282	1.3062	0.498699	1.30424
genus_Gordonibacter_id.821	0.790737	0.972398	0.90689	0.946372	0.54551	0.918484	0.693108	0.906429
genus_Haemophilus_id.3698	0.974242	1.0048	0.884157	0.949395	0.818285	0.955809	0.925789	0.975571
genus_Holdemanella_id.11393	0.198218	1.17919	0.0724228	2.11189	0.179515	1.26313	0.188088	1.46196
genus_Holdemania_id.2157	0.517812	1.09272	0.339532	1.49504	0.0746589	1.39325	0.209239	1.43787
genus_Howardella_id.2000	0.489429	1.07433	0.684766	1.24611	0.475666	1.10929	0.622479	1.10625
genus_Hungatella_id.11306	0.0696824	0.75015	0.717795	1.46444	0.393289	0.84039	0.636034	0.873634
genus_Intestinibacter_id.11345	0.851377	0.959514	0.925301	1.07376	0.748067	0.93026	0.820486	1.07778
genus_Intestinimonas_id.2062	0.368093	1.13785	0.264483	0.630329	0.598875	1.1057	0.829295	0.932363
genus_Lachnoclostridium_id.11308	0.614036	1.10291	0.760127	0.813186	0.847486	1.05224	0.906909	0.955616
genus_Lachnospiraceae_FCS020_group_id.11314	0.509283	1.12079	0.722763	0.800123	0.983796	1.00494	0.98681	0.993949
genus_Lachnospiraceae_NC2004_group_id.11316	0.747952	1.04678	0.612834	1.46902	0.685778	1.08331	0.550874	1.23717
genus_Lachnospiraceae_ND3007_group_id.11317	0.0246452	2.47646	0.445184	89115.7	0.049554	2.84027	0.230552	4.51612
genus_Lachnospiraceae_NK4A136_group_id.11319	0.430949	0.886485	0.389	1.37612	0.684775	0.902264	0.795234	0.927922
genus_Lachnospiraceae_UCG001_id.11321	0.978231	1.00408	0.340142	1.85591	0.965414	1.00881	0.365086	0.719327
genus_Lachnospiraceae_UCG004_id.11324	0.780598	0.947712	0.409834	0.501812	0.715716	0.916153	0.808893	0.91107
genus_Lachnospiraceae_UCG008_id.11328	0.229706	1.17666	0.493376	0.581958	0.723579	1.07024	0.90681	0.95986
genus_Lachnospira_id.2004	0.420414	0.850148	0.661421	0.755912	0.333163	0.781487	0.333735	0.679226
genus_Lactobacillus_id.1837	0.79201	0.964348	0.44372	1.4099	0.747069	1.06435	0.589977	1.14038
genus_Lactococcus_id.1851	0.0242968	1.30332	0.805953	0.874068	0.341574	1.16842	0.934334	1.02336
genus_Marvinbryantia_id.2005	0.0371286	0.669271	0.474832	0.513292	0.224824	0.712237	0.893927	1.06213
genus_Methanobrevibacter_id.123	0.0849817	1.27929	0.431661	1.59515	0.0335692	1.46493	0.154054	1.50033
genus_Odoribacter_id.952	0.0144249	0.556796	0.49895	1.72829	0.034143	0.504944	0.153016	0.448452
genus_Olsenella_id.822	0.729618	1.03557	0.7046	1.13601	0.722831	1.04818	0.41701	1.17803
genus_Oscillibacter_id.2063	0.374459	0.884977	0.647745	1.3888	0.58849	0.897053	0.821501	0.923154
genus_Oscillospira_id.2064	0.157995	0.766332	0.0469462	0.13787	0.188509	0.712327	0.415434	0.694892
genus_Oxalobacter_id.2978	0.424628	1.08787	0.995087	1.00314	0.71363	1.05665	0.972108	1.00898
genus_Parabacteroides_id.954	0.825502	0.93656	0.942676	1.1877	0.856275	0.933165	0.775543	0.862195
genus_Paraprevotella_id.962	0.247135	0.872781	0.406771	1.46751	0.347361	0.856207	0.42787	0.807821
genus_Parasutterella_id.2892	0.899895	0.982539	0.815609	1.10098	0.6541	1.09068	0.850413	0.948419
genus_Peptococcus_id.2037	0.977079	0.996791	0.743246	1.15595	0.7487	0.955293	0.834442	0.950831
genus_Phascolarctobacterium_id.2168	0.668451	1.09321	0.349883	2.81439	0.450589	1.22461	0.525153	1.28801
genus_Prevotella7_id.11182	0.830503	1.0216	0.897744	0.926286	0.757031	1.0401	0.929561	1.02001
genus_Prevotella9_id.11183	0.774907	1.03759	0.766594	1.15556	0.993379	0.998319	0.661559	0.868579
genus_Rikenellaceae_RC9_gut_group_id.11191	0.50036	1.11037	0.0869302	0.199328	0.416321	1.13193	0.654761	1.10248
genus_Romboutsia_id.11347	0.495213	0.888536	0.575577	1.33968	0.960256	0.988379	0.769393	1.12095
genus_Roseburia_id.2012	0.782855	1.05585	0.320088	0.466634	0.674759	0.889364	0.931316	0.965457
genus_Ruminiclostridium5_id.11355	0.240667	1.28351	0.584494	1.65539	0.53791	1.19339	0.964674	0.978572
genus_Ruminiclostridium6_id.11356	0.573097	0.908714	0.541456	0.756222	0.389047	0.808703	0.701327	0.8628
genus_Ruminiclostridium9_id.11357	0.659097	1.12673	0.731908	1.56136	0.416088	1.32279	0.527067	1.38967
genus_Ruminococcaceae_NK4A214_group_id.11358	0.954969	1.01022	0.441599	1.75723	0.191664	1.39171	0.217715	1.57771
genus_Ruminococcaceae_UCG002_id.11360	0.438252	0.893795	0.249024	0.625145	0.888045	1.02967	0.432403	1.36133
genus_Ruminococcaceae_UCG003_id.11361	0.31544	0.839252	0.346014	0.5084	0.162304	0.717208	0.228269	0.692059
genus_Ruminococcaceae_UCG004_id.11362	0.945563	1.01085	0.981075	0.978796	0.94202	0.984474	0.935149	1.02917
genus_Ruminococcaceae_UCG005_id.11363	0.464202	1.12626	0.144644	0.486288	0.488042	1.19169	0.743646	0.882592
genus_Ruminococcaceae_UCG009_id.11366	0.764836	0.961305	0.79892	0.87114	0.609612	0.916321	0.783376	0.931926
genus_Ruminococcaceae_UCG010_id.11367	0.426814	0.833733	0.345195	0.388531	0.218648	0.669901	0.213301	0.593366
genus_Ruminococcaceae_UCG011_id.11368	0.788837	0.954677	0.139082	3.61193	0.351228	0.863932	0.355979	0.839405
genus_Ruminococcaceae_UCG013_id.11370	0.900264	0.975595	0.28835	1.89464	0.77694	1.0793	0.680283	1.1639
genus_Ruminococcaceae_UCG014_id.11371	0.979556	0.99556	0.38662	0.68827	0.625638	0.893954	0.716161	0.90628
genus_Ruminococcus1_id.11373	0.638673	0.911654	0.204932	0.461962	0.452362	0.805328	0.382346	0.641068
genus_Ruminococcus2_id.11374	0.785176	0.959622	0.367407	0.711262	0.271129	0.804177	0.289493	0.733109
genus_Ruminococcus_gauvreauii_group_id.11342	0.67597	1.07929	0.833976	0.809576	0.963995	0.988282	0.773041	0.886507
genus_Ruminococcus_gnavus_group_id.14376	0.08249	0.799717	0.300587	2.12282	0.128172	0.763406	0.257115	0.735007
genus_Ruminococcus_torques_group_id.14377	0.681722	0.889738	0.951403	0.946123	0.411484	0.748056	0.444388	0.679317
genus_Sellimonas_id.14369	0.815774	1.02305	0.117439	2.91726	0.635147	0.934584	0.559197	0.866888
genus_Senegalimassilia_id.11160	0.914198	0.976781	0.486131	2.61733	0.60619	1.17407	0.485483	1.39796
genus_Slackia_id.825	0.527197	1.12069	0.783988	1.40994	0.877014	1.03447	0.974149	1.00991
genus_Streptococcus_id.1853	0.382824	0.838529	0.660753	0.670356	0.90833	1.03444	0.677581	1.25022
genus_Subdoligranulum_id.2070	0.533269	0.881556	0.648477	1.27723	0.626861	1.13601	0.601439	1.20797
genus_Sutterella_id.2896	0.777931	0.9511	0.430635	1.92665	0.721927	1.09572	0.682692	1.17569
genus_Terrisporobacter_id.11348	0.611606	0.900911	0.145275	0.297562	0.848077	0.946251	0.872496	0.931269
genus_Turicibacter_id.2162	0.759239	0.950138	0.835943	0.864476	0.9035	1.02924	0.73573	1.14306
genus_Tyzzerella3_id.11335	0.423518	0.915182	0.915641	0.933487	0.564863	0.915236	0.198821	0.687111
genus_Veillonella_id.2198	0.439776	1.18077	0.189837	14.7404	0.328552	1.30426	0.473892	1.48627
genus_Victivallis_id.2256	0.394197	1.09157	0.0484095	6.20755	0.457278	1.11544	0.912896	1.02788
order_Actinomycetales_id.420	0.54575	1.14026	0.676107	0.794555	0.857552	1.05061	0.922923	1.02982
order_Bacillales_id.1674	0.945268	0.992634	0.591835	0.781803	0.888214	0.981059	0.867533	0.967146
order_Bacteroidales_id.913	0.117986	0.656061	0.23908	1.96905	0.611417	0.866657	0.698334	0.861412
order_Bifidobacteriales_id.432	0.641033	1.08404	0.579831	1.38224	0.846763	0.954453	0.54331	0.830128
order_Burkholderiales_id.2874	0.14067	0.729381	0.812307	0.846103	0.415202	0.793348	0.741729	0.871407
order_Clostridiales_id.1863	0.982509	0.995892	0.879316	1.08279	0.732906	0.919736	0.790707	0.910119
order_Coriobacteriales_id.810	0.391711	0.844362	0.23255	0.346839	0.48243	0.83534	0.5687	0.775306
order_Desulfovibrionales_id.3156	0.59557	1.12043	0.418242	2.55492	0.342314	1.3043	0.722632	1.17457
order_Enterobacteriales_id.3468	0.455444	1.20241	0.685343	1.88471	0.991132	0.996311	0.898278	0.938492
order_Erysipelotrichales_id.2148	0.0879026	0.703769	0.881978	1.145	0.118314	0.664485	0.230946	0.581521
order_Gastranaerophilales_id.1591	0.936081	0.988941	0.685406	0.789242	0.963773	1.00909	0.778403	1.09402
order_Lactobacillales_id.1800	0.980691	0.995715	0.63191	0.798796	0.861517	0.958648	0.985763	0.993358
order_Methanobacteriales_id.120	0.114499	1.19718	0.768529	0.871702	0.196157	1.20591	0.269712	1.28681
order_Mollicutes_RF9_id.11579	0.958388	0.991897	0.422349	1.58094	0.408284	1.19992	0.411197	1.32378
order_NB1n_id.3953	0.108587	0.838352	0.877675	1.0879	0.663675	0.935616	0.814719	0.95114
order_Pasteurellales_id.3688	0.237915	1.15921	0.673602	0.886904	0.810994	1.04241	0.950224	1.01362
order_Rhodospirillales_id.2667	0.245556	1.15975	0.237109	0.525154	0.549707	1.11635	0.506758	0.804467
order_Selenomonadales_id.2165	0.270784	1.44158	0.196025	4.80621	0.408606	1.30883	0.975903	1.01722
order_Verrucomicrobiales_id.4030	0.00602534	1.60176	0.793562	1.16748	0.0726669	1.54379	0.259281	1.45768
order_Victivallales_id.2254	0.695366	0.950021	0.942741	1.03543	0.273893	0.835538	0.375032	0.762609
phylum_Actinobacteria_id.400	0.42169	0.86114	0.972021	0.972641	0.336937	0.777731	0.275563	0.658668
phylum_Bacteroidetes_id.905	0.250435	0.77554	0.782665	1.21333	0.605896	0.852885	0.549447	0.778202
phylum_Cyanobacteria_id.1500	0.828151	0.96626	0.674261	0.758217	0.88274	1.03095	0.958529	1.01715
phylum_Euryarchaeota_id.55	0.745269	1.03309	0.819876	0.901185	0.792214	1.03535	0.941503	1.01754
phylum_Firmicutes_id.1672	0.11069	1.30849	0.686071	0.849629	0.520515	1.15058	0.789382	1.08126
phylum_Lentisphaerae_id.2238	0.832321	0.974368	0.849322	1.09628	0.580806	0.910972	0.373382	0.770074
phylum_Proteobacteria_id.2375	0.360723	0.835487	0.399357	0.616833	0.372524	0.802619	0.598301	0.832349
phylum_Tenericutes_id.3919	0.374395	1.15567	0.918605	0.943699	0.783435	1.062	0.835613	1.07069
phylum_Verrucomicrobia_id.3982	0.33395	1.17041	0.742987	0.865332	0.885104	1.03151	0.9911	1.00351

## Sheet: Supplementary Table 6_Ps
Supplementary Table S6. Heterogeneity test and horizontal pleiotropy test for Ps.
Exposure	Outcome	Heterogeneity test			Horizontal pleiotropy test			MR presso Global Test
		Method	Cochran’s Q	Q_ pval	Egger_ intercept	Se	pval			pval
Eubacterium fissicatena group	Ps	MR Egger	5.223	0.632	0.0462	0.0492	0.3791	0.655
		IVW	6.104	0.635
Lactococcus	Ps	MR Egger	3.991	0.78	0.03764	0.0434	0.4154	0.793
		IVW	4.74	0.784
Ruminiclostridium5	Ps	MR Egger	4.144	0.528	-0.0128	0.0346	0.7264	0.693
		IVW	4.281	0.638
Odoribacter	Ps	MR Egger	7.99793	0.534355	0.00504462	0.0349682	0.888472	0.618
		IVW	8.01875	0.627006
Abbreviations: Ps, Psoriasis.

## Sheet: Supplementary Table 7_PsA
Supplementary Table S7. Heterogeneity test and horizontal pleiotropy test for PsA.
Exposure	Outcome	Heterogeneity test			Horizontal pleiotropy test			MR presso Global Test
		Method	Cochran’s Q	Q_ pval	Egger_ intercept	Se	pval			pval
Order Verrucomicrobiales	PsA	MR Egger	8.65881	0.469346	0.0260648	0.0451793	0.578136	0.593
		IVW	8.99165	0.532896
Akkermansia	PsA	MR Egger	8.65557	0.469656	0.0259601	0.0451654	0.579523	0.586
		IVW	8.98237	0.533777
Coprococcus1	PsA	MR Egger	9.14512	0.423988	-0.00180991	0.034334	0.959111	0.546
		IVW	9.14795	0.518123
Lactococcus	PsA	MR Egger	5.30559	0.622725	0.054067	0.0695983	0.46269	0.666
		IVW	5.90907	0.657416
Odoribacter	PsA	MR Egger	2.47279	0.780587	-0.0882333	0.0554486	0.172425	0.577
		IVW	5.00491	0.543184
Family Rikenellaceae	PsA	MR Egger	10.9457	0.690299	0.0696699	0.0371753	0.0819393	0.496
		IVW	14.4579	0.491123
Family Verrucomicrobiales	PsA	MR Egger	8.65745	0.469477	0.0259601	0.0451654	0.579523	0.598
		IVW	8.98782	0.53326
Class Verrucomicrobiae	PsA	MR Egger	8.65881	0.469346	0.0260648	0.0451793	0.578136	0.593
		IVW	8.99165	0.532896
Abbreviations: PsA, Psoriatic Arthritis.
